# Supplementary material for: Algorithmic assessment of missense mutation severity in the Von-Hippel Lindau protein
Source: PLoS One. 2020 Nov 5;15(11):e0234100. doi: 10.1371/journal.pone.0234100 (PMC7644048; doi:10.1371/journal.pone.0234100)
Supplement: S1 File — (XLSX) [file pone.0234100.s006.xlsx]

## Sheet: Missense Mutations Unweighted
WT_codon	Mut_Codon	NT_pos	AA_pos	AA_mut_code	P1: AggProp	P2: ProProInt	P3: Secondary Structure	P4: ConFlex	P5: Solvent Access	P6: ProStab	P7: PTM	P8: tRNA	Total_Score
ATG	ATA	3	1	M1I	0	0	0	0	0	0	0	0	0
ATG	ATT	3	1	M1I	0	0	0	0	0	0	0	1	1
ATG	ATC	3	1	M1I	0	0	0	0	0	0	0	0	0
ATG	TTG	1	1	M1L	0	0	0	0	0	0	0	0	0
ATG	CTG	1	1	M1L	0	0	0	0	0	0	0	0	0
ATG	ACG	2	1	M1T	0	0	0	0	0	0	0	1	1
ATG	GTG	1	1	M1V	0	0	0	0	0	0	0	0	0
ATG	AAG	2	1	M1K	0	0	0	1	1	0	0	0	2
ATG	AGG	2	1	M1R	0	0	0	1	1	0	0	0	2
CCC	GCC	4	2	P2A	0	0	0	1	0	0	0	0	1
CCC	CAC	5	2	P2H	0	0	0	1	1	0	0	1	3
CCC	CTC	5	2	P2L	0	0	0	1	0	0	0	1	2
CCC	CGC	5	2	P2R	0	0	0	1	1	0	0	1	3
CCC	TCC	4	2	P2S	0	0	0	1	0	0	0	0	1
CCC	ACC	4	2	P2T	0	0	0	1	0	0	0	1	2
CGG	GGG	7	3	R3G	0	0	0	0	1	1	0	1	3
CGG	CTG	8	3	R3L	0	0	0	0	1	1	0	0	2
CGG	CAG	8	3	R3Q	0	0	0	0	1	1	0	0	2
CGG	TGG	7	3	R3W	0	0	0	0	1	1	0	0	2
CGG	CCG	8	3	R3P	0	0	0	1	1	1	0	0	3
AGG	AAG	11	4	R4K	0	0	0	0	0	0	0	0	0
AGG	ATG	11	4	R4M	0	0	0	0	1	0	0	0	1
AGG	AGT	12	4	R4S	0	0	0	0	1	0	0	1	2
AGG	AGC	12	4	R4S	0	0	0	0	1	0	0	0	1
AGG	ACG	11	4	R4T	0	0	0	0	1	0	0	0	1
AGG	GGG	10	4	R4G	0	0	0	0	1	1	0	0	2
AGG	TGG	10	4	R4W	0	0	0	0	1	1	0	0	2
GCG	ACG	13	5	A5T	0	0	0	0	0	0	0	0	0
GCG	CCG	13	5	A5P	0	0	0	1	0	0	0	0	1
GCG	GAG	14	5	A5E	0	0	0	0	1	1	0	1	3
GCG	GGG	14	5	A5G	0	0	0	0	0	1	0	0	1
GCG	TCG	13	5	A5S	0	0	0	0	0	1	0	0	1
GCG	GTG	14	5	A5V	0	0	0	0	0	1	0	0	1
GAG	GGG	17	6	E6G	0	0	0	0	1	0	0	1	2
GAG	AAG	16	6	E6K	0	0	0	1	1	0	0	1	3
GAG	GCG	17	6	E6A	0	0	0	0	1	1	0	1	3
GAG	GAT	18	6	E6D	0	0	0	0	0	1	0	1	2
GAG	GAC	18	6	E6D	0	0	0	0	0	1	0	1	2
GAG	CAG	16	6	E6Q	0	0	0	0	1	1	0	0	2
GAG	GTG	17	6	E6V	0	0	0	0	1	1	0	0	2
AAC	ATC	20	7	N7I	0	0	0	0	0	0	0	1	1
AAC	GAC	19	7	N7D	0	0	0	0	1	1	0	1	3
AAC	CAC	19	7	N7H	0	0	0	0	1	1	0	1	3
AAC	AGC	20	7	N7S	0	0	0	0	0	1	0	1	2
AAC	ACC	20	7	N7T	0	0	0	0	0	1	0	1	2
AAC	AAA	21	7	N7K	0	0	0	1	1	1	0	1	4
AAC	AAG	21	7	N7K	0	0	0	1	1	1	0	1	4
AAC	TAC	19	7	N7Y	0	0	0	1	0	1	0	0	2
TGG	GGG	22	8	W8G	0	0	0	0	0	0	0	0	0
TGG	TTG	23	8	W8L	0	0	0	0	0	0	0	0	0
TGG	AGG	22	8	W8R	0	0	0	0	1	0	0	0	1
TGG	CGG	22	8	W8R	0	0	0	0	1	0	0	0	1
TGG	TCG	23	8	W8S	0	0	0	0	0	0	0	0	0
TGG	TGT	24	8	W8C	0	0	0	1	0	0	0	1	2
TGG	TGC	24	8	W8C	0	0	0	1	0	0	0	1	2
GAC	GCC	26	9	D9A	0	0	0	0	1	0	0	1	2
GAC	GGC	26	9	D9G	0	0	0	0	1	0	0	0	1
GAC	CAC	25	9	D9H	0	0	0	0	1	0	0	0	1
GAC	AAC	25	9	D9N	0	0	0	0	1	0	0	1	2
GAC	GTC	26	9	D9V	0	0	0	0	1	0	0	0	1
GAC	TAC	25	9	D9Y	0	0	0	1	1	0	0	0	2
GAC	GAA	27	9	D9E	0	0	0	0	0	1	0	0	1
GAC	GAG	27	9	D9E	0	0	0	0	0	1	0	1	2
GAG	GGG	29	10	E10G	0	0	0	0	1	0	0	1	2
GAG	CAG	28	10	E10Q	0	0	0	0	1	0	0	0	1
GAG	AAG	28	10	E10K	0	0	0	1	1	0	0	1	3
GAG	GCG	29	10	E10A	0	0	0	0	1	1	0	1	3
GAG	GAT	30	10	E10D	0	0	0	0	0	1	0	1	2
GAG	GAC	30	10	E10D	0	0	0	0	0	1	0	1	2
GAG	GTG	29	10	E10V	0	0	0	0	1	1	0	0	2
GCC	GAC	32	11	A11D	0	0	0	0	1	0	0	1	2
GCC	TCC	31	11	A11S	0	0	0	0	0	0	0	0	0
GCC	ACC	31	11	A11T	0	0	0	0	0	0	0	1	1
GCC	GTC	32	11	A11V	0	0	0	0	0	0	0	1	1
GCC	CCC	31	11	A11P	0	0	0	1	0	0	0	0	1
GCC	GGC	32	11	A11G	0	0	0	0	0	1	0	1	2
GAG	GCG	35	12	E12A	0	0	0	0	1	1	0	1	3
GAG	GAT	36	12	E12D	0	0	0	0	0	1	0	1	2
GAG	GAC	36	12	E12D	0	0	0	0	0	1	0	1	2
GAG	GGG	35	12	E12G	0	0	0	0	1	1	0	1	3
GAG	CAG	34	12	E12Q	0	0	0	0	1	1	0	0	2
GAG	GTG	35	12	E12V	0	0	0	0	1	1	0	0	2
GAG	AAG	34	12	E12K	0	0	0	1	1	1	0	1	4
GTA	GCA	38	13	V13A	0	0	0	0	0	0	0	0	0
GTA	GAA	38	13	V13E	0	0	0	0	1	0	0	1	2
GTA	ATA	37	13	V13I	0	0	0	0	0	0	0	0	0
GTA	GGA	38	13	V13G	0	0	0	0	0	1	0	0	1
GTA	TTA	37	13	V13L	0	0	0	0	0	1	0	0	1
GTA	CTA	37	13	V13L	0	0	0	0	0	1	0	0	1
GGC	GCC	41	14	G14A	0	0	0	0	0	1	0	1	2
GGC	GAC	41	14	G14D	0	0	0	0	1	1	0	0	2
GGC	AGC	40	14	G14S	0	0	0	0	0	1	0	0	1
GGC	GTC	41	14	G14V	0	0	0	0	0	1	0	0	1
GGC	TGC	40	14	G14C	0	0	0	1	0	1	0	1	3
GGC	CGC	40	14	G14R	0	0	0	1	1	1	0	0	3
GCG	GAG	44	15	A15E	0	0	0	0	1	0	0	1	2
GCG	GGG	44	15	A15G	0	0	0	0	0	0	0	0	0
GCG	CCG	43	15	A15P	0	0	0	1	0	0	0	0	1
GCG	TCG	43	15	A15S	0	0	0	0	0	1	0	0	1
GCG	ACG	43	15	A15T	0	0	0	0	0	1	0	0	1
GCG	GTG	44	15	A15V	0	0	0	0	0	1	0	0	1
GAG	AAG	46	16	E16K	0	0	0	1	1	0	0	1	3
GAG	GCG	47	16	E16A	0	0	0	0	1	1	0	1	3
GAG	GAT	48	16	E16D	0	0	0	0	0	1	0	1	2
GAG	GAC	48	16	E16D	0	0	0	0	0	1	0	1	2
GAG	GGG	47	16	E16G	0	0	0	0	1	1	0	1	3
GAG	CAG	46	16	E16Q	0	0	0	0	1	1	0	0	2
GAG	GTG	47	16	E16V	0	0	0	0	1	1	0	0	2
GAG	GCG	50	17	E17A	0	0	0	0	1	1	0	1	3
GAG	GAT	51	17	E17D	0	0	0	0	0	1	0	1	2
GAG	GAC	51	17	E17D	0	0	0	0	0	1	0	1	2
GAG	GGG	50	17	E17G	0	0	0	0	1	1	0	1	3
GAG	CAG	49	17	E17Q	0	0	0	0	1	1	0	0	2
GAG	GTG	50	17	E17V	0	0	0	0	1	1	0	0	2
GAG	AAG	49	17	E17K	0	0	0	1	1	1	0	1	4
GCA	GAA	53	18	A18E	0	0	0	0	1	0	0	0	1
GCA	GGA	53	18	A18G	0	0	0	0	0	0	0	0	0
GCA	TCA	52	18	A18S	0	0	0	0	0	0	0	0	0
GCA	ACA	52	18	A18T	0	0	0	0	0	0	0	0	0
GCA	GTA	53	18	A18V	0	0	0	0	0	0	0	0	0
GCA	CCA	52	18	A18P	0	0	0	1	0	0	0	0	1
GGC	GCC	56	19	G19A	0	0	0	0	0	1	0	1	2
GGC	GAC	56	19	G19D	0	0	0	0	1	1	0	0	2
GGC	AGC	55	19	G19S	0	0	0	0	0	1	0	0	1
GGC	GTC	56	19	G19V	0	0	0	0	0	1	0	0	1
GGC	TGC	55	19	G19C	0	0	0	1	0	1	0	1	3
GGC	CGC	55	19	G19R	0	0	0	1	1	1	0	0	3
GTC	TTC	58	20	V20F	0	0	0	1	0	0	0	0	1
GTC	GCC	59	20	V20A	0	0	0	0	0	1	0	1	2
GTC	GAC	59	20	V20D	0	0	0	0	1	1	0	0	2
GTC	GGC	59	20	V20G	0	0	0	0	0	1	0	0	1
GTC	ATC	58	20	V20I	0	0	0	0	0	1	0	1	2
GTC	CTC	58	20	V20L	0	0	0	0	0	1	0	0	1
GAA	GCA	62	21	E21A	0	0	0	0	1	1	0	0	2
GAA	GAT	63	21	E21D	0	0	0	0	0	1	0	1	2
GAA	GAC	63	21	E21D	0	0	0	0	0	1	0	0	1
GAA	GGA	62	21	E21G	0	0	0	0	1	1	0	0	2
GAA	CAA	61	21	E21Q	0	0	0	0	1	1	0	0	2
GAA	GTA	62	21	E21V	0	0	0	0	1	1	0	1	3
GAA	AAA	61	21	E21K	0	0	0	1	1	1	0	0	3
GAG	AAG	64	22	E22K	0	0	0	1	1	0	0	1	3
GAG	GCG	65	22	E22A	0	0	0	0	1	1	0	1	3
GAG	GAT	66	22	E22D	0	0	0	0	0	1	0	1	2
GAG	GAC	66	22	E22D	0	0	0	0	0	1	0	1	2
GAG	GGG	65	22	E22G	0	0	0	0	1	1	0	1	3
GAG	CAG	64	22	E22Q	0	0	0	0	1	1	0	0	2
GAG	GTG	65	22	E22V	0	0	0	0	1	1	0	0	2
TAC	TGC	68	23	Y23C	0	0	0	1	0	0	0	1	2
TAC	GAC	67	23	Y23D	0	0	0	0	1	1	0	0	2
TAC	TTC	68	23	Y23F	0	0	0	0	0	1	0	0	1
TAC	CAC	67	23	Y23H	0	0	0	0	1	1	0	0	2
TAC	AAC	67	23	Y23N	0	0	0	0	0	1	0	0	1
TAC	TCC	68	23	Y23S	0	0	0	0	0	1	0	1	2
GGC	GCC	71	24	G24A	0	0	0	0	0	0	0	1	1
GGC	GAC	71	24	G24D	0	0	0	0	1	0	0	0	1
GGC	AGC	70	24	G24S	0	0	0	0	0	0	0	0	0
GGC	GTC	71	24	G24V	0	0	0	0	0	0	0	0	0
GGC	TGC	70	24	G24C	0	0	0	1	0	0	0	1	2
GGC	CGC	70	24	G24R	0	0	0	1	1	0	0	0	2
CCT	GCT	73	25	P25A	0	0	0	1	0	1	0	1	3
CCT	CAT	74	25	P25H	0	0	0	1	1	1	0	0	3
CCT	CTT	74	25	P25L	0	0	0	1	0	1	0	0	2
CCT	CGT	74	25	P25R	0	0	0	1	1	1	0	1	4
CCT	TCT	73	25	P25S	0	0	0	1	0	1	0	0	2
CCT	ACT	73	25	P25T	0	0	0	1	0	1	0	0	2
GAA	CAA	76	26	E26Q	0	0	0	0	1	0	0	0	1
GAA	AAA	76	26	E26K	0	0	0	1	1	0	0	0	2
GAA	GCA	77	26	E26A	0	0	0	0	1	1	0	0	2
GAA	GAT	78	26	E26D	0	0	0	0	0	1	0	1	2
GAA	GAC	78	26	E26D	0	0	0	0	0	1	0	0	1
GAA	GGA	77	26	E26G	0	0	0	0	1	1	0	0	2
GAA	GTA	77	26	E26V	0	0	0	0	1	1	0	1	3
GAA	GCA	80	27	E27A	0	0	0	0	1	0	0	0	1
GAA	GAT	81	27	E27D	0	0	0	0	0	0	0	1	1
GAA	GAC	81	27	E27D	0	0	0	0	0	0	0	0	0
GAA	GGA	80	27	E27G	0	0	0	0	1	0	0	0	1
GAA	GTA	80	27	E27V	0	0	0	0	1	0	0	1	2
GAA	AAA	79	27	E27K	0	0	0	1	1	0	0	0	2
GAA	CAA	79	27	E27Q	0	0	0	0	1	1	0	0	2
GAC	GGC	83	28	D28G	0	0	0	0	1	0	0	0	1
GAC	CAC	82	28	D28H	0	0	0	0	1	0	0	0	1
GAC	GTC	83	28	D28V	0	0	0	0	1	0	0	0	1
GAC	TAC	82	28	D28Y	0	0	0	1	1	0	0	0	2
GAC	GCC	83	28	D28A	0	0	0	0	1	1	0	1	3
GAC	GAA	84	28	D28E	0	0	0	0	0	1	0	0	1
GAC	GAG	84	28	D28E	0	0	0	0	0	1	0	1	2
GAC	AAC	82	28	D28N	0	0	0	0	1	1	0	1	3
GGC	GCC	86	29	G29A	0	0	0	0	0	1	0	1	2
GGC	GAC	86	29	G29D	0	0	0	0	1	1	0	0	2
GGC	AGC	85	29	G29S	0	0	0	0	0	1	0	0	1
GGC	GTC	86	29	G29V	0	0	0	0	0	1	0	0	1
GGC	TGC	85	29	G29C	0	0	0	1	0	1	0	1	3
GGC	CGC	85	29	G29R	0	0	0	1	1	1	0	0	3
GGG	GAG	89	30	G30E	0	0	0	0	1	0	0	1	2
GGG	TGG	88	30	G30W	0	0	0	1	0	0	0	0	1
GGG	GCG	89	30	G30A	0	0	0	0	0	1	0	0	1
GGG	GTG	89	30	G30V	0	0	0	0	0	1	0	0	1
GGG	AGG	88	30	G30R	0	0	0	1	1	1	0	0	3
GGG	CGG	88	30	G30R	0	0	0	1	1	1	0	1	4
GAG	GAT	93	31	E31D	0	0	0	0	0	0	0	1	1
GAG	GAC	93	31	E31D	0	0	0	0	0	0	0	1	1
GAG	GGG	92	31	E31G	0	0	0	0	1	0	0	1	2
GAG	CAG	91	31	E31Q	0	0	0	0	1	0	0	0	1
GAG	AAG	91	31	E31K	0	0	0	1	1	0	0	1	3
GAG	GCG	92	31	E31A	0	0	0	0	1	1	0	1	3
GAG	GTG	92	31	E31V	0	0	0	0	1	1	0	0	2
GAG	GAT	96	32	E32D	0	0	0	0	0	0	0	1	1
GAG	GAC	96	32	E32D	0	0	0	0	0	0	0	1	1
GAG	GGG	95	32	E32G	0	0	0	0	1	0	0	1	2
GAG	CAG	94	32	E32Q	0	0	0	0	1	0	0	0	1
GAG	GCG	95	32	E32A	0	0	0	0	1	1	0	1	3
GAG	GTG	95	32	E32V	0	0	0	0	1	1	0	0	2
GAG	AAG	94	32	E32K	0	0	0	1	1	1	0	1	4
TCG	GCG	97	33	S33A	0	0	0	0	0	1	1	0	2
TCG	TTG	98	33	S33L	0	0	0	0	0	1	1	0	2
TCG	ACG	97	33	S33T	0	0	0	0	0	1	1	0	2
TCG	CCG	97	33	S33P	0	0	0	1	0	1	1	0	3
TCG	TGG	98	33	S33W	0	0	0	1	0	1	1	0	3
GGC	GCC	101	34	G34A	0	0	0	0	0	0	0	1	1
GGC	GAC	101	34	G34D	0	0	0	0	1	1	0	0	2
GGC	AGC	100	34	G34S	0	0	0	0	0	1	0	0	1
GGC	GTC	101	34	G34V	0	0	0	0	0	1	0	0	1
GGC	TGC	100	34	G34C	0	0	0	1	0	1	0	1	3
GGC	CGC	100	34	G34R	0	0	0	1	1	1	0	0	3
GCC	GAC	104	35	A35D	0	0	0	0	1	0	0	1	2
GCC	GGC	104	35	A35G	0	0	0	0	0	0	0	1	1
GCC	TCC	103	35	A35S	0	0	0	0	0	0	0	0	0
GCC	CCC	103	35	A35P	0	0	0	1	0	0	0	0	1
GCC	ACC	103	35	A35T	0	0	0	0	0	1	0	1	2
GCC	GTC	104	35	A35V	0	0	0	0	0	1	0	1	2
GAG	GAT	108	36	E36D	0	0	0	0	0	0	0	1	1
GAG	GAC	108	36	E36D	0	0	0	0	0	0	0	1	1
GAG	CAG	106	36	E36Q	0	0	0	0	1	0	0	0	1
GAG	AAG	106	36	E36K	0	0	0	1	1	0	0	1	3
GAG	GCG	107	36	E36A	0	0	0	0	1	1	0	1	3
GAG	GGG	107	36	E36G	0	0	0	0	1	1	0	1	3
GAG	GTG	107	36	E36V	0	0	0	0	1	1	0	0	2
GAG	GCG	110	37	E37A	0	0	0	0	1	0	0	1	2
GAG	GAT	111	37	E37D	0	0	0	0	0	0	0	1	1
GAG	GAC	111	37	E37D	0	0	0	0	0	0	0	1	1
GAG	GGG	110	37	E37G	0	0	0	0	1	0	0	1	2
GAG	AAG	109	37	E37K	0	0	0	1	1	0	0	1	3
GAG	CAG	109	37	E37Q	0	0	0	0	1	1	0	0	2
GAG	GTG	110	37	E37V	0	0	0	0	1	1	0	0	2
TCC	GCC	112	38	S38A	0	0	0	0	0	0	1	0	1
TCC	ACC	112	38	S38T	0	0	0	0	0	0	1	1	2
TCC	TTC	113	38	S38F	0	0	0	1	0	0	1	1	3
TCC	CCC	112	38	S38P	0	0	0	1	0	0	1	0	2
TCC	TAC	113	38	S38Y	0	0	0	1	0	0	1	1	3
TCC	TGC	113	38	S38C	0	0	0	1	0	1	1	1	4
GGC	GCC	116	39	G39A	0	0	0	0	0	1	0	1	2
GGC	GAC	116	39	G39D	0	0	0	0	1	1	0	0	2
GGC	AGC	115	39	G39S	0	0	0	0	0	1	0	0	1
GGC	GTC	116	39	G39V	0	0	0	0	0	1	0	0	1
GGC	TGC	115	39	G39C	0	0	0	1	0	1	0	1	3
GGC	CGC	115	39	G39R	0	0	0	1	1	1	0	0	3
CCG	GCG	118	40	P40A	0	0	0	1	0	1	0	0	2
CCG	CTG	119	40	P40L	0	0	0	1	0	1	0	1	3
CCG	CAG	119	40	P40Q	0	0	0	1	0	1	0	0	2
CCG	CGG	119	40	P40R	0	0	0	1	1	1	0	0	3
CCG	TCG	118	40	P40S	0	0	0	1	0	1	0	0	2
CCG	ACG	118	40	P40T	0	0	0	1	0	1	0	0	2
GAA	GAT	123	41	E41D	0	0	0	0	0	0	0	1	1
GAA	GAC	123	41	E41D	0	0	0	0	0	0	0	0	0
GAA	GGA	122	41	E41G	0	0	0	0	1	0	0	0	1
GAA	CAA	121	41	E41Q	0	0	0	0	1	0	0	0	1
GAA	AAA	121	41	E41K	0	0	0	1	1	0	0	0	2
GAA	GCA	122	41	E41A	0	0	0	0	1	1	0	0	2
GAA	GTA	122	41	E41V	0	0	0	0	1	1	0	1	3
GAG	GAT	126	42	E42D	0	0	0	0	0	0	0	1	1
GAG	GAC	126	42	E42D	0	0	0	0	0	0	0	1	1
GAG	GGG	125	42	E42G	0	0	0	0	1	0	0	1	2
GAG	CAG	124	42	E42Q	0	0	0	0	1	0	0	0	1
GAG	AAG	124	42	E42K	0	0	0	1	1	0	0	1	3
GAG	GCG	125	42	E42A	0	0	0	0	1	1	0	1	3
GAG	GTG	125	42	E42V	0	0	0	0	1	1	0	0	2
TCC	TTC	128	43	S43F	0	0	0	1	0	0	1	1	3
TCC	CCC	127	43	S43P	0	0	0	1	0	0	1	0	2
TCC	GCC	127	43	S43A	0	0	0	0	0	1	1	0	2
TCC	ACC	127	43	S43T	0	0	0	0	0	1	1	1	3
TCC	TGC	128	43	S43C	0	0	0	1	0	1	1	1	4
TCC	TAC	128	43	S43Y	0	0	0	1	0	1	1	1	4
GGC	GCC	131	44	G44A	0	0	0	0	0	0	0	1	1
GGC	GAC	131	44	G44D	0	0	0	0	1	0	0	0	1
GGC	AGC	130	44	G44S	0	0	0	0	0	0	0	0	0
GGC	GTC	131	44	G44V	0	0	0	0	0	0	0	0	0
GGC	TGC	130	44	G44C	0	0	0	1	0	0	0	1	2
GGC	CGC	130	44	G44R	0	0	0	1	1	0	0	0	2
CCG	CAG	134	45	P45Q	0	0	0	1	0	0	0	0	1
CCG	CGG	134	45	P45R	0	0	0	1	1	0	0	0	2
CCG	TCG	133	45	P45S	0	0	0	1	0	0	0	0	1
CCG	ACG	133	45	P45T	0	0	0	1	0	0	0	0	1
CCG	GCG	133	45	P45A	0	0	0	1	0	1	0	0	2
CCG	CTG	134	45	P45L	0	0	0	1	0	1	0	1	3
GAG	GCG	137	46	E46A	0	0	0	0	1	0	0	1	2
GAG	GAT	138	46	E46D	0	0	0	0	0	0	0	1	1
GAG	GAC	138	46	E46D	0	0	0	0	0	0	0	1	1
GAG	GGG	137	46	E46G	0	0	0	0	1	0	0	1	2
GAG	CAG	136	46	E46Q	0	0	0	0	1	0	0	0	1
GAG	GTG	137	46	E46V	0	0	0	0	1	1	0	0	2
GAG	AAG	136	46	E46K	0	0	0	1	1	1	0	1	4
GAA	GCA	140	47	E47A	0	0	0	0	1	0	0	0	1
GAA	GAT	141	47	E47D	0	0	0	0	0	0	0	1	1
GAA	GAC	141	47	E47D	0	0	0	0	0	0	0	0	0
GAA	CAA	139	47	E47Q	0	0	0	0	1	0	0	0	1
GAA	GTA	140	47	E47V	0	0	0	0	1	0	0	1	2
GAA	GGA	140	47	E47G	0	0	0	0	1	1	0	0	2
GAA	AAA	139	47	E47K	0	0	0	1	1	1	0	0	3
CTG	ATG	142	48	L48M	0	0	0	0	0	1	0	0	1
CTG	CAG	143	48	L48Q	0	0	0	0	0	1	0	1	2
CTG	GTG	142	48	L48V	0	0	0	0	0	1	0	1	2
CTG	CCG	143	48	L48P	0	0	0	1	0	1	0	1	3
CTG	CGG	143	48	L48R	0	0	0	1	1	1	0	0	3
GGC	GAC	146	49	G49D	0	0	0	0	1	0	0	0	1
GGC	AGC	145	49	G49S	0	0	0	0	0	0	0	0	0
GGC	GTC	146	49	G49V	0	0	0	0	0	0	0	0	0
GGC	TGC	145	49	G49C	0	0	0	1	0	0	0	1	2
GGC	CGC	145	49	G49R	0	0	0	1	1	0	0	0	2
GGC	GCC	146	49	G49A	0	0	0	0	0	1	0	1	2
GCC	GAC	149	50	A50D	0	0	0	0	1	0	0	1	2
GCC	GGC	149	50	A50G	0	0	0	0	0	0	0	1	1
GCC	TCC	148	50	A50S	0	0	0	0	0	0	0	0	0
GCC	ACC	148	50	A50T	0	0	0	0	0	0	0	1	1
GCC	CCC	148	50	A50P	0	0	0	1	0	0	0	0	1
GCC	GTC	149	50	A50V	0	0	0	0	0	1	0	1	2
GAG	GCG	152	51	E51A	0	0	0	0	1	0	0	1	2
GAG	GAT	153	51	E51D	0	0	0	0	0	0	0	1	1
GAG	GAC	153	51	E51D	0	0	0	0	0	0	0	1	1
GAG	GGG	152	51	E51G	0	0	0	0	1	0	0	1	2
GAG	CAG	151	51	E51Q	0	0	0	0	1	0	0	0	1
GAG	GTG	152	51	E51V	0	0	0	0	1	0	0	0	1
GAG	AAG	151	51	E51K	0	0	0	1	1	1	0	1	4
GAG	GTG	155	52	E52V	0	0	0	0	1	0	0	0	1
GAG	GCG	155	52	E52A	0	0	0	0	1	1	0	1	3
GAG	GAT	156	52	E52D	0	0	0	0	0	1	0	1	2
GAG	GAC	156	52	E52D	0	0	0	0	0	1	0	1	2
GAG	GGG	155	52	E52G	0	0	0	0	1	1	0	1	3
GAG	CAG	154	52	E52Q	0	0	0	0	1	1	0	0	2
GAG	AAG	154	52	E52K	0	0	0	1	1	1	0	1	4
GAG	GCG	158	53	E53A	0	0	0	0	1	0	0	1	2
GAG	GAT	159	53	E53D	0	0	0	0	0	0	0	1	1
GAG	GAC	159	53	E53D	0	0	0	0	0	0	0	1	1
GAG	GGG	158	53	E53G	0	0	0	0	1	0	0	1	2
GAG	CAG	157	53	E53Q	0	0	0	0	1	0	0	0	1
GAG	GTG	158	53	E53V	0	0	0	0	1	0	0	0	1
GAG	AAG	157	53	E53K	0	0	0	1	1	0	0	1	3
ATG	ATA	162	54	M54I	0	0	0	0	0	1	0	0	1
ATG	ATT	162	54	M54I	0	0	0	0	0	1	0	1	2
ATG	ATC	162	54	M54I	0	0	0	0	0	1	0	0	1
ATG	TTG	160	54	M54L	0	0	0	0	0	1	0	0	1
ATG	CTG	160	54	M54L	0	0	0	0	0	1	0	0	1
ATG	ACG	161	54	M54T	0	0	0	0	0	1	0	1	2
ATG	GTG	160	54	M54V	0	0	0	0	0	1	0	0	1
ATG	AAG	161	54	M54K	0	0	0	1	1	1	0	0	3
ATG	AGG	161	54	M54R	0	0	0	1	1	1	0	0	3
GAG	GCG	164	55	E55A	0	0	0	0	1	1	0	1	3
GAG	GAT	165	55	E55D	0	0	0	0	0	1	0	1	2
GAG	GAC	165	55	E55D	0	0	0	0	0	1	0	1	2
GAG	GGG	164	55	E55G	0	0	0	0	1	1	0	1	3
GAG	CAG	163	55	E55Q	0	0	0	0	1	1	0	0	2
GAG	GTG	164	55	E55V	0	0	0	0	1	1	0	0	2
GAG	AAG	163	55	E55K	0	0	0	1	1	1	0	1	4
GCC	GGC	167	56	A56G	0	0	0	0	0	0	0	1	1
GCC	GTC	167	56	A56V	0	0	0	0	0	0	0	1	1
GCC	GAC	167	56	A56D	0	0	0	0	1	1	0	1	3
GCC	TCC	166	56	A56S	0	0	0	0	0	1	0	0	1
GCC	ACC	166	56	A56T	0	0	0	0	0	1	0	1	2
GCC	CCC	166	56	A56P	0	0	0	1	0	1	0	0	2
GGG	GCG	170	57	G57A	0	0	0	0	0	0	0	0	0
GGG	GAG	170	57	G57E	0	0	0	0	1	0	0	1	2
GGG	TGG	169	57	G57W	0	0	0	1	0	0	0	0	1
GGG	GTG	170	57	G57V	0	0	0	0	0	1	0	0	1
GGG	AGG	169	57	G57R	0	0	0	1	1	1	0	0	3
GGG	CGG	169	57	G57R	0	0	0	1	1	1	0	1	4
CGG	GGG	172	58	R58G	0	0	0	0	1	0	0	1	2
CGG	CTG	173	58	R58L	0	0	0	0	1	0	0	0	1
CGG	CAG	173	58	R58Q	0	0	0	0	1	1	0	0	2
CGG	TGG	172	58	R58W	0	0	0	0	1	1	0	0	2
CGG	CCG	173	58	R58P	0	0	0	1	1	1	0	0	3
CCG	GCG	175	59	P59A	0	0	0	1	0	0	0	0	1
CCG	CTG	176	59	P59L	0	0	0	1	0	0	0	1	2
CCG	CAG	176	59	P59Q	0	0	0	1	0	0	0	0	1
CCG	CGG	176	59	P59R	0	0	0	1	1	0	0	0	2
CCG	TCG	175	59	P59S	0	0	0	1	0	0	0	0	1
CCG	ACG	175	59	P59T	0	0	0	1	0	0	0	0	1
CGG	GGG	178	60	R60G	0	0	0	0	1	1	0	1	3
CGG	CTG	179	60	R60L	0	0	0	0	1	1	0	0	2
CGG	CAG	179	60	R60Q	0	0	0	0	1	1	0	0	2
CGG	TGG	178	60	R60W	0	0	0	0	1	1	0	0	2
CGG	CCG	179	60	R60P	0	0	0	1	1	1	0	0	3
CCC	CGC	182	61	P61R	0	0	0	1	1	0	0	1	3
CCC	GCC	181	61	P61A	0	0	0	1	1	1	0	0	3
CCC	CAC	182	61	P61H	0	0	0	1	1	1	0	1	4
CCC	CTC	182	61	P61L	0	0	0	1	1	1	0	1	4
CCC	TCC	181	61	P61S	0	0	0	1	0	1	0	0	2
CCC	ACC	181	61	P61T	0	0	0	1	0	1	0	1	3
GTG	GAG	185	62	V62E	0	0	0	0	1	0	0	0	1
GTG	GGG	185	62	V62G	0	0	0	0	0	0	0	0	0
GTG	GCG	185	62	V62A	0	0	0	0	0	1	0	0	1
GTG	TTG	184	62	V62L	0	0	0	0	0	1	0	0	1
GTG	CTG	184	62	V62L	0	0	0	0	0	1	0	1	2
GTG	ATG	184	62	V62M	0	0	0	0	0	1	0	0	1
CTG	ATG	187	63	L63M	0	0	0	0	0	1	0	0	1
CTG	CAG	188	63	L63Q	0	0	0	0	0	1	0	1	2
CTG	GTG	187	63	L63V	0	0	0	0	0	1	0	1	2
CTG	CCG	188	63	L63P	0	0	0	1	1	1	0	1	4
CTG	CGG	188	63	L63R	0	0	0	1	1	1	0	0	3
CGC	CAC	191	64	R64H	0	1	0	0	0	0	0	0	1
CGC	AGC	190	64	R64S	0	1	0	0	1	1	0	0	3
CGC	CTC	191	64	R64L	1	1	0	0	1	1	0	0	4
CGC	GGC	190	64	R64G	0	1	0	1	1	1	0	0	4
CGC	CCC	191	64	R64P	0	1	0	1	1	1	0	1	5
CGC	TGC	190	64	R64C	1	1	0	1	1	1	0	1	6
TCG	ACG	193	65	S65T	0	0	0	0	0	0	0	0	0
TCG	CCG	193	65	S65P	0	0	0	1	1	0	0	0	2
TCG	TGG	194	65	S65W	1	0	0	1	0	0	0	0	2
TCG	GCG	193	65	S65A	0	0	0	0	0	1	0	0	1
TCG	TTG	194	65	S65L	1	0	0	0	0	1	0	0	2
GTG	GCG	197	66	V66A	0	0	0	0	0	1	0	0	1
GTG	GAG	197	66	V66E	0	0	0	0	1	1	0	0	2
GTG	TTG	196	66	V66L	0	0	0	0	0	1	0	0	1
GTG	CTG	196	66	V66L	0	0	0	0	0	1	0	1	2
GTG	ATG	196	66	V66M	0	0	0	0	0	1	0	0	1
GTG	GGG	197	66	V66G	0	0	0	1	0	1	0	0	2
AAC	GAC	199	67	N67D	0	1	0	0	1	1	0	1	4
AAC	CAC	199	67	N67H	0	1	0	0	1	1	0	1	4
AAC	AGC	200	67	N67S	0	1	0	0	0	1	0	1	3
AAC	ATC	200	67	N67I	1	1	0	0	1	1	0	1	5
AAC	ACC	200	67	N67T	1	1	0	0	0	1	0	1	4
AAC	AAA	201	67	N67K	0	1	0	1	1	1	0	1	5
AAC	AAG	201	67	N67K	0	1	0	1	1	1	0	1	5
AAC	TAC	199	67	N67Y	1	1	0	1	1	1	0	0	5
TCG	GCG	202	68	S68A	0	0	0	0	0	0	1	0	1
TCG	ACG	202	68	S68T	0	0	0	0	0	1	1	0	2
TCG	TTG	203	68	S68L	1	0	0	0	0	1	1	0	3
TCG	CCG	202	68	S68P	0	0	0	1	1	1	1	0	4
TCG	TGG	203	68	S68W	1	0	0	1	0	1	1	0	4
CGC	AGC	205	69	R69S	0	1	0	0	1	0	0	0	2
CGC	CTC	206	69	R69L	1	1	0	0	1	0	0	0	3
CGC	GGC	205	69	R69G	0	1	0	1	1	0	0	0	3
CGC	CCC	206	69	R69P	0	1	0	1	1	0	0	1	4
CGC	TGC	205	69	R69C	1	1	0	1	1	0	0	1	5
CGC	CAC	206	69	R69H	0	1	0	0	0	1	0	0	2
GAG	GTG	209	70	E70V	1	0	0	0	1	0	0	0	2
GAG	GAT	210	70	E70D	0	0	0	0	0	1	0	1	2
GAG	GAC	210	70	E70D	0	0	0	0	0	1	0	1	2
GAG	CAG	208	70	E70Q	0	0	0	0	1	1	0	0	2
GAG	GCG	209	70	E70A	1	0	0	0	1	1	0	1	4
GAG	GGG	209	70	E70G	0	0	0	1	1	1	0	1	4
GAG	AAG	208	70	E70K	0	0	0	1	1	1	0	1	4
CCC	CGC	212	71	P71R	0	0	1	1	1	0	0	1	4
CCC	ACC	211	71	P71T	0	0	1	1	0	0	0	1	3
CCC	GCC	211	71	P71A	0	0	1	1	1	1	0	0	4
CCC	CAC	212	71	P71H	0	0	1	1	1	1	0	1	5
CCC	CTC	212	71	P71L	0	0	1	1	1	1	0	1	5
CCC	TCC	211	71	P71S	0	0	1	1	0	1	0	0	3
TCC	GCC	214	72	S72A	0	0	1	0	0	1	1	0	3
TCC	ACC	214	72	S72T	0	0	1	0	0	1	1	1	4
TCC	TGC	215	72	S72C	0	0	1	1	0	1	1	1	5
TCC	TTC	215	72	S72F	0	0	1	1	0	1	1	1	5
TCC	CCC	214	72	S72P	0	0	1	1	1	1	1	0	5
TCC	TAC	215	72	S72Y	0	0	1	1	0	1	1	1	5
CAG	GAG	217	73	Q73E	0	1	1	0	1	0	0	0	3
CAG	CAT	219	73	Q73H	0	1	1	0	1	0	0	0	3
CAG	CAC	219	73	Q73H	0	1	1	0	1	0	0	0	3
CAG	CTG	218	73	Q73L	1	1	1	0	0	0	0	1	4
CAG	CCG	218	73	Q73P	0	1	1	1	1	0	0	0	4
CAG	CGG	218	73	Q73R	0	1	1	1	1	0	0	0	4
CAG	AAG	217	73	Q73K	0	1	1	1	1	1	0	0	5
GTC	GCC	221	74	V74A	0	0	1	0	0	1	0	1	3
GTC	GAC	221	74	V74D	0	0	1	0	1	1	0	0	3
GTC	GGC	221	74	V74G	0	0	1	0	0	1	0	0	2
GTC	ATC	220	74	V74I	0	0	1	0	0	1	0	1	3
GTC	CTC	220	74	V74L	0	0	1	0	0	1	0	0	2
GTC	TTC	220	74	V74F	0	0	1	1	0	1	0	0	3
ATC	GTC	223	75	I75V	0	1	1	0	0	0	0	1	3
ATC	CTC	223	75	I75L	0	1	1	0	0	1	0	1	4
ATC	ATG	225	75	I75M	0	1	1	0	0	1	0	0	3
ATC	AAC	224	75	I75N	0	1	1	0	1	1	0	1	5
ATC	AGC	224	75	I75S	0	1	1	0	0	1	0	0	3
ATC	ACC	224	75	I75T	0	1	1	0	0	1	0	0	3
ATC	TTC	223	75	I75F	0	1	1	1	0	1	0	1	5
TTC	ATC	226	76	F76I	0	0	1	0	0	1	0	1	3
TTC	CTC	226	76	F76L	0	0	1	0	0	1	0	0	2
TTC	TTA	228	76	F76L	0	0	1	0	0	1	0	0	2
TTC	TTG	228	76	F76L	0	0	1	0	0	1	0	0	2
TTC	TCC	227	76	F76S	0	0	1	0	0	1	0	1	3
TTC	GTC	226	76	F76V	0	0	1	0	0	1	0	0	2
TTC	TAC	227	76	F76Y	0	0	1	0	0	1	0	0	2
TTC	TGC	227	76	F76C	0	0	1	1	0	1	0	1	4
TGC	GGC	229	77	C77G	0	1	1	0	0	0	0	1	3
TGC	AGC	229	77	C77S	0	1	1	0	0	0	0	1	3
TGC	TCC	230	77	C77S	0	1	1	0	0	0	0	1	3
TGC	TTC	230	77	C77F	0	1	1	1	0	0	0	1	4
TGC	CGC	229	77	C77R	0	1	1	1	1	0	0	1	5
TGC	TGG	231	77	C77W	0	1	1	1	0	0	0	1	4
TGC	TAC	230	77	C77Y	0	1	1	1	0	0	0	1	4
AAT	GAT	232	78	N78D	0	1	1	0	1	1	0	1	5
AAT	CAT	232	78	N78H	0	1	1	0	1	1	0	1	5
AAT	AGT	233	78	N78S	0	1	1	0	0	1	0	0	3
AAT	ACT	233	78	N78T	0	1	1	0	0	1	0	1	4
AAT	ATT	233	78	N78I	1	1	1	0	1	1	0	1	6
AAT	AAA	234	78	N78K	0	1	1	1	1	1	0	1	6
AAT	AAG	234	78	N78K	0	1	1	1	1	1	0	1	6
AAT	TAT	232	78	N78Y	1	1	1	1	1	1	0	0	6
CGC	CAC	236	79	R79H	0	1	0	0	0	0	1	0	2
CGC	AGC	235	79	R79S	0	1	0	0	1	0	1	0	3
CGC	CTC	236	79	R79L	1	1	0	0	1	0	1	0	4
CGC	TGC	235	79	R79C	0	1	0	1	1	0	1	1	5
CGC	GGC	235	79	R79G	0	1	0	1	1	0	1	0	4
CGC	CCC	236	79	R79P	0	1	0	1	1	0	1	1	5
AGT	ATT	239	80	S80I	0	0	0	0	0	1	0	1	2
AGT	AAT	239	80	S80N	0	0	0	0	1	1	0	0	2
AGT	ACT	239	80	S80T	0	0	0	0	0	1	0	1	2
AGT	TGT	238	80	S80C	0	0	0	1	0	1	0	0	2
AGT	GGT	238	80	S80G	0	0	0	1	0	1	0	1	3
AGT	CGT	238	80	S80R	0	0	0	1	1	1	0	1	4
AGT	AGA	240	80	S80R	0	0	0	1	1	1	0	1	4
AGT	AGG	240	80	S80R	0	0	0	1	1	1	0	1	4
CCG	ACG	241	81	P81T	1	1	0	1	0	0	0	0	3
CCG	CAG	242	81	P81Q	0	1	0	1	0	1	0	0	3
CCG	CGG	242	81	P81R	0	1	0	1	1	1	0	0	4
CCG	GCG	241	81	P81A	1	1	0	1	1	1	0	0	5
CCG	CTG	242	81	P81L	1	1	0	1	1	1	0	1	6
CCG	TCG	241	81	P81S	1	1	0	1	0	1	0	0	4
CGC	CCC	245	82	R82P	0	1	0	1	1	0	1	1	5
CGC	CAC	245	82	R82H	0	1	0	0	0	1	1	0	3
CGC	CTC	245	82	R82L	0	1	0	0	1	1	1	0	4
CGC	AGC	244	82	R82S	0	1	0	0	1	1	1	0	4
CGC	TGC	244	82	R82C	0	1	0	1	1	1	1	1	6
CGC	GGC	244	82	R82G	0	1	0	1	1	1	1	0	5
GTC	GAC	248	83	V83D	0	0	0	0	1	0	0	0	1
GTC	ATC	247	83	V83I	0	0	0	0	0	0	0	1	1
GTC	GCC	248	83	V83A	0	0	0	0	0	1	0	1	2
GTC	CTC	247	83	V83L	0	0	0	0	0	1	0	0	1
GTC	TTC	247	83	V83F	0	0	0	1	0	1	0	0	2
GTC	GGC	248	83	V83G	0	0	0	1	0	1	0	0	2
GTG	GCG	251	84	V84A	0	0	1	0	0	1	0	0	2
GTG	GAG	251	84	V84E	0	0	1	0	1	1	0	0	3
GTG	GGG	251	84	V84G	0	0	1	0	0	1	0	0	2
GTG	TTG	250	84	V84L	0	0	1	0	0	1	0	0	2
GTG	CTG	250	84	V84L	0	0	1	0	0	1	0	1	3
GTG	ATG	250	84	V84M	0	0	1	0	0	1	0	0	2
CTG	CGG	254	85	L85R	0	0	1	1	1	0	0	0	3
CTG	ATG	253	85	L85M	0	0	1	0	0	1	0	0	2
CTG	CAG	254	85	L85Q	0	0	1	0	0	1	0	1	3
CTG	GTG	253	85	L85V	0	0	1	0	0	1	0	1	3
CTG	CCG	254	85	L85P	0	0	1	1	1	1	0	1	5
CCC	CGC	257	86	P86R	0	0	1	1	1	0	0	1	4
CCC	CAC	257	86	P86H	0	0	1	1	1	1	0	1	5
CCC	TCC	256	86	P86S	0	0	1	1	0	1	0	0	3
CCC	ACC	256	86	P86T	0	0	1	1	0	1	0	1	4
CCC	GCC	256	86	P86A	1	0	1	1	1	1	0	0	5
CCC	CTC	257	86	P86L	1	0	1	1	1	1	0	1	6
GTA	GCA	260	87	V87A	0	0	1	0	0	1	0	0	2
GTA	GAA	260	87	V87E	0	0	1	0	1	1	0	1	4
GTA	GGA	260	87	V87G	0	0	1	0	0	1	0	0	2
GTA	ATA	259	87	V87I	0	0	1	0	0	1	0	0	2
GTA	TTA	259	87	V87L	0	0	1	0	0	1	0	0	2
GTA	CTA	259	87	V87L	0	0	1	0	0	1	0	0	2
TGG	AGG	262	88	W88R	0	1	1	0	1	0	0	0	3
TGG	CGG	262	88	W88R	0	1	1	0	1	0	0	0	3
TGG	GGG	262	88	W88G	0	1	1	0	0	1	0	0	3
TGG	TTG	263	88	W88L	0	1	1	0	0	1	0	0	3
TGG	TCG	263	88	W88S	0	1	1	0	0	1	0	0	3
TGG	TGT	264	88	W88C	0	1	1	1	0	1	0	1	5
TGG	TGC	264	88	W88C	0	1	1	1	0	1	0	1	5
CTC	CAC	266	89	L89H	0	0	1	0	1	1	0	0	3
CTC	ATC	265	89	L89I	0	0	1	0	0	1	0	1	3
CTC	GTC	265	89	L89V	0	0	1	0	0	1	0	0	2
CTC	TTC	265	89	L89F	0	0	1	1	0	1	0	0	3
CTC	CCC	266	89	L89P	0	0	1	1	1	1	0	1	5
CTC	CGC	266	89	L89R	0	0	1	1	1	1	0	0	4
AAC	GAC	268	90	N90D	0	0	1	0	1	1	0	1	4
AAC	CAC	268	90	N90H	0	0	1	0	1	1	0	1	4
AAC	ATC	269	90	N90I	0	0	1	0	1	1	0	1	4
AAC	AGC	269	90	N90S	0	0	1	0	0	1	0	1	3
AAC	ACC	269	90	N90T	0	0	1	0	0	1	0	1	3
AAC	AAA	270	90	N90K	0	0	1	1	1	1	0	1	5
AAC	AAG	270	90	N90K	0	0	1	1	1	1	0	1	5
AAC	TAC	268	90	N90Y	0	0	1	1	1	1	0	0	4
TTC	ATC	271	91	F91I	0	1	0	0	0	1	0	1	3
TTC	CTC	271	91	F91L	0	1	0	0	0	1	0	0	2
TTC	TTA	273	91	F91L	0	1	0	0	0	1	0	0	2
TTC	TTG	273	91	F91L	0	1	0	0	0	1	0	0	2
TTC	TCC	272	91	F91S	0	1	0	0	0	1	0	1	3
TTC	GTC	271	91	F91V	0	1	0	0	0	1	0	0	2
TTC	TAC	272	91	F91Y	0	1	0	0	0	1	0	0	2
TTC	TGC	272	91	F91C	0	1	0	1	0	1	0	1	4
GAC	GAA	276	92	D92E	0	0	0	0	0	0	0	0	0
GAC	GAG	276	92	D92E	0	0	0	0	0	0	0	1	1
GAC	GCC	275	92	D92A	0	0	0	0	1	1	0	1	3
GAC	CAC	274	92	D92H	0	0	0	0	1	1	0	0	2
GAC	AAC	274	92	D92N	0	0	0	0	1	1	0	1	3
GAC	GTC	275	92	D92V	0	0	0	0	1	1	0	0	2
GAC	GGC	275	92	D92G	0	0	0	1	1	1	0	0	3
GAC	TAC	274	92	D92Y	0	0	0	1	1	1	0	0	3
GGC	GAC	278	93	G93D	0	0	1	0	1	0	0	0	2
GGC	CGC	277	93	G93R	0	0	1	1	1	0	0	0	3
GGC	GCC	278	93	G93A	0	0	1	0	0	1	0	1	3
GGC	AGC	277	93	G93S	0	0	1	0	0	1	0	0	2
GGC	GTC	278	93	G93V	0	0	1	0	0	1	0	0	2
GGC	TGC	277	93	G93C	0	0	1	1	0	1	0	1	4
GAG	GCG	281	94	E94A	0	0	1	0	1	0	0	1	3
GAG	AAG	280	94	E94K	0	0	1	1	1	0	0	1	4
GAG	GAT	282	94	E94D	0	0	1	0	0	1	0	1	3
GAG	GAC	282	94	E94D	0	0	1	0	0	1	0	1	3
GAG	GGG	281	94	E94G	0	0	1	0	1	1	0	1	4
GAG	CAG	280	94	E94Q	0	0	1	0	1	1	0	0	3
GAG	GTG	281	94	E94V	0	0	1	0	1	1	0	0	3
CCG	CTG	284	95	P95L	0	0	1	1	1	0	0	1	4
CCG	CGG	284	95	P95R	0	0	1	1	1	0	0	0	3
CCG	GCG	283	95	P95A	0	0	1	1	1	1	0	0	4
CCG	CAG	284	95	P95Q	0	0	1	1	0	1	0	0	3
CCG	TCG	283	95	P95S	0	0	1	1	0	1	0	0	3
CCG	ACG	283	95	P95T	0	0	1	1	0	1	0	0	3
CAG	GAG	286	96	Q96E	0	0	1	0	1	0	0	0	2
CAG	CTG	287	96	Q96L	0	0	1	0	0	0	0	1	2
CAG	CGG	287	96	Q96R	0	0	1	1	1	0	0	0	3
CAG	CAT	288	96	Q96H	0	0	1	0	1	1	0	0	3
CAG	CAC	288	96	Q96H	0	0	1	0	1	1	0	0	3
CAG	AAG	286	96	Q96K	0	0	1	1	1	1	0	0	4
CAG	CCG	287	96	Q96P	0	0	1	1	1	1	0	0	4
CCC	GCC	289	97	P97A	0	0	1	1	1	1	0	0	4
CCC	CAC	290	97	P97H	0	0	1	1	1	1	0	1	5
CCC	CTC	290	97	P97L	0	0	1	1	1	1	0	1	5
CCC	CGC	290	97	P97R	0	0	1	1	1	1	0	1	5
CCC	TCC	289	97	P97S	0	0	1	1	0	1	0	0	3
CCC	ACC	289	97	P97T	0	0	1	1	0	1	0	1	4
TAC	GAC	292	98	Y98D	0	1	0	0	1	0	0	0	2
TAC	CAC	292	98	Y98H	0	1	0	0	1	0	0	0	2
TAC	AAC	292	98	Y98N	0	1	0	0	1	0	0	0	2
TAC	TCC	293	98	Y98S	0	1	0	0	0	0	0	1	2
TAC	TGC	293	98	Y98C	0	1	0	1	0	0	0	1	3
TAC	TTC	293	98	Y98F	0	1	0	0	0	1	0	0	2
CCA	ACA	295	99	P99T	0	1	0	1	0	0	0	0	2
CCA	GCA	295	99	P99A	0	1	0	1	1	1	0	0	4
CCA	CTA	296	99	P99L	0	1	0	1	1	1	0	0	4
CCA	CAA	296	99	P99Q	0	1	0	1	0	1	0	0	3
CCA	CGA	296	99	P99R	0	1	0	1	1	1	0	0	4
CCA	TCA	295	99	P99S	0	1	0	1	0	1	0	0	3
ACG	GCG	298	100	T100A	0	0	0	0	0	1	1	0	2
ACG	ATG	299	100	T100M	0	0	0	0	0	1	1	1	3
ACG	TCG	298	100	T100S	0	0	0	0	0	1	1	0	2
ACG	AAG	299	100	T100K	0	0	0	1	1	1	1	0	4
ACG	CCG	298	100	T100P	0	0	0	1	1	1	1	0	4
ACG	AGG	299	100	T100R	0	0	0	1	1	1	1	0	4
CTG	ATG	301	101	L101M	0	1	0	0	0	1	0	0	2
CTG	CAG	302	101	L101Q	0	1	0	0	0	1	0	1	3
CTG	GTG	301	101	L101V	0	1	0	0	0	1	0	1	3
CTG	CCG	302	101	L101P	0	1	0	1	1	1	0	1	5
CTG	CGG	302	101	L101R	0	1	0	1	1	1	0	0	4
CCG	GCG	304	102	P102A	0	1	0	1	1	0	0	0	3
CCG	TCG	304	102	P102S	0	1	0	1	0	0	0	0	2
CCG	CTG	305	102	P102L	0	1	0	1	1	1	0	1	5
CCG	CAG	305	102	P102Q	0	1	0	1	0	1	0	0	3
CCG	CGG	305	102	P102R	0	1	0	1	1	1	0	0	4
CCG	ACG	304	102	P102T	0	1	0	1	0	1	0	0	3
CCT	GCT	307	103	P103A	0	0	0	1	1	1	0	1	4
CCT	CAT	308	103	P103H	0	0	0	1	1	1	0	0	3
CCT	CTT	308	103	P103L	0	0	0	1	1	1	0	0	3
CCT	CGT	308	103	P103R	0	0	0	1	1	1	0	1	4
CCT	TCT	307	103	P103S	0	0	0	1	0	1	0	0	2
CCT	ACT	307	103	P103T	0	0	0	1	0	1	0	0	2
GGC	GCC	311	104	G104A	0	0	1	1	1	1	0	1	5
GGC	TGC	310	104	G104C	0	0	1	1	1	1	0	1	5
GGC	GAC	311	104	G104D	0	0	1	1	1	1	0	0	4
GGC	CGC	310	104	G104R	0	0	1	1	1	1	0	0	4
GGC	AGC	310	104	G104S	0	0	1	1	0	1	0	0	3
GGC	GTC	311	104	G104V	0	0	1	1	1	1	0	0	4
ACG	GCG	313	105	T105A	0	1	1	0	0	1	1	0	4
ACG	ATG	314	105	T105M	0	1	1	0	0	1	1	1	5
ACG	TCG	313	105	T105S	0	1	1	0	0	1	1	0	4
ACG	AAG	314	105	T105K	0	1	1	1	1	1	1	0	6
ACG	CCG	313	105	T105P	0	1	1	1	1	1	1	0	6
ACG	AGG	314	105	T105R	0	1	1	1	1	1	1	0	6
GGC	GCC	317	106	G106A	0	0	1	0	0	0	0	1	2
GGC	GAC	317	106	G106D	0	0	1	0	1	0	0	0	2
GGC	AGC	316	106	G106S	0	0	1	0	0	0	0	0	1
GGC	GTC	317	106	G106V	0	0	1	0	0	0	0	0	1
GGC	TGC	316	106	G106C	0	0	1	1	0	0	0	1	3
GGC	CGC	316	106	G106R	0	0	1	1	1	0	0	0	3
CGC	CAC	320	107	R107H	0	1	1	0	0	0	0	0	2
CGC	GGC	319	107	R107G	0	1	1	0	1	1	0	0	4
CGC	CTC	320	107	R107L	0	1	1	0	1	1	0	0	4
CGC	AGC	319	107	R107S	0	1	1	0	1	1	0	0	4
CGC	TGC	319	107	R107C	0	1	1	1	1	1	0	1	6
CGC	CCC	320	107	R107P	0	1	1	1	1	1	0	1	6
CGC	GGC	322	108	R108G	0	1	1	0	1	1	0	0	4
CGC	CAC	323	108	R108H	0	1	1	0	0	1	0	0	3
CGC	CTC	323	108	R108L	1	1	1	0	1	1	0	0	5
CGC	AGC	322	108	R108S	1	1	1	0	1	1	0	0	5
CGC	TGC	322	108	R108C	1	1	1	1	1	1	0	1	7
CGC	CCC	323	108	R108P	1	1	1	1	1	1	0	1	7
ATC	CTC	325	109	I109L	0	1	1	0	0	0	0	1	3
ATC	ATG	327	109	I109M	0	1	1	0	0	0	0	0	2
ATC	AAC	326	109	I109N	0	1	1	0	1	0	0	1	4
ATC	TTC	325	109	I109F	0	1	1	1	0	0	0	1	4
ATC	AGC	326	109	I109S	0	1	1	0	0	1	0	0	3
ATC	ACC	326	109	I109T	0	1	1	0	0	1	0	0	3
ATC	GTC	325	109	I109V	0	1	1	0	0	1	0	1	4
CAC	GAC	328	110	H110D	0	1	1	0	1	1	0	0	4
CAC	AAC	328	110	H110N	0	1	1	0	1	1	0	1	5
CAC	CAA	330	110	H110Q	0	1	1	0	1	1	0	0	4
CAC	CAG	330	110	H110Q	0	1	1	0	1	1	0	0	4
CAC	CTC	329	110	H110L	1	1	1	0	1	1	0	0	5
CAC	CCC	329	110	H110P	0	1	1	1	1	1	0	1	6
CAC	CGC	329	110	H110R	0	1	1	1	0	1	0	0	4
CAC	TAC	328	110	H110Y	1	1	1	1	1	1	0	0	6
AGC	GGC	331	111	S111G	0	1	1	0	0	0	1	0	3
AGC	AAC	332	111	S111N	0	1	1	0	1	1	1	1	6
AGC	ACC	332	111	S111T	0	1	1	0	0	1	1	0	4
AGC	ATC	332	111	S111I	1	1	1	0	0	1	1	0	5
AGC	CGC	331	111	S111R	0	1	1	1	1	1	1	0	6
AGC	AGA	333	111	S111R	0	1	1	1	1	1	1	0	6
AGC	AGG	333	111	S111R	0	1	1	1	1	1	1	0	6
AGC	TGC	331	111	S111C	1	1	1	1	0	1	1	1	7
TAC	TCC	335	112	Y112S	0	1	1	0	0	0	1	1	4
TAC	TGC	335	112	Y112C	0	1	1	1	0	0	1	1	5
TAC	GAC	334	112	Y112D	0	1	1	0	1	1	1	0	5
TAC	TTC	335	112	Y112F	0	1	1	0	0	1	1	0	4
TAC	CAC	334	112	Y112H	0	1	1	0	1	1	1	0	5
TAC	AAC	334	112	Y112N	0	1	1	0	1	1	1	0	5
CGA	CAA	338	113	R113Q	0	0	0	0	1	1	0	0	2
CGA	CTA	338	113	R113L	1	0	0	0	1	1	0	0	3
CGA	GGA	337	113	R113G	1	0	0	1	1	1	0	0	4
CGA	CCA	338	113	R113P	1	0	0	1	1	1	0	0	4
GGT	GAT	341	114	G114D	0	0	0	1	1	1	0	1	4
GGT	CGT	340	114	G114R	0	0	0	1	1	1	0	0	3
GGT	GCT	341	114	G114A	1	0	0	1	0	1	0	0	3
GGT	TGT	340	114	G114C	1	0	0	1	0	1	0	1	4
GGT	AGT	340	114	G114S	1	0	0	1	0	1	0	1	4
GGT	GTT	341	114	G114V	1	0	0	1	0	1	0	0	3
CAC	AAC	343	115	H115N	0	1	0	0	1	0	0	1	3
CAC	GAC	343	115	H115D	0	1	0	0	1	1	0	0	3
CAC	CAA	345	115	H115Q	0	1	0	0	1	1	0	0	3
CAC	CAG	345	115	H115Q	0	1	0	0	1	1	0	0	3
CAC	CTC	344	115	H115L	1	1	0	0	1	1	0	0	4
CAC	CGC	344	115	H115R	0	1	0	1	1	1	0	0	4
CAC	CCC	344	115	H115P	1	1	0	1	1	1	0	1	6
CAC	TAC	343	115	H115Y	1	1	0	1	1	1	0	0	5
CTT	ATT	346	116	L116I	1	0	0	0	0	0	0	0	1
CTT	GTT	346	116	L116V	1	0	0	0	0	0	0	0	1
CTT	CAT	347	116	L116H	0	0	0	0	1	1	0	0	2
CTT	CCT	347	116	L116P	0	0	0	1	1	1	0	0	3
CTT	CGT	347	116	L116R	0	0	0	1	1	1	0	0	3
CTT	TTT	346	116	L116F	1	0	0	1	0	1	0	0	3
TGG	AGG	349	117	W117R	0	1	1	0	1	0	0	0	3
TGG	CGG	349	117	W117R	0	1	1	0	1	0	0	0	3
TGG	GGG	349	117	W117G	0	1	1	0	0	1	0	0	3
TGG	TCG	350	117	W117S	0	1	1	0	0	1	0	0	3
TGG	TTG	350	117	W117L	1	1	1	0	0	1	0	0	4
TGG	TGT	351	117	W117C	0	1	1	1	0	1	0	1	5
TGG	TGC	351	117	W117C	0	1	1	1	0	1	0	1	5
CTC	GTC	352	118	L118V	1	0	1	0	0	0	0	0	2
CTC	CAC	353	118	L118H	0	0	1	0	1	1	0	0	3
CTC	ATC	352	118	L118I	1	0	1	0	0	1	0	1	4
CTC	CCC	353	118	L118P	0	0	1	1	1	1	0	1	5
CTC	CGC	353	118	L118R	0	0	1	1	1	1	0	0	4
CTC	TTC	352	118	L118F	1	0	1	1	0	1	0	0	4
TTC	ATC	355	119	F119I	0	0	1	0	0	1	0	1	3
TTC	CTC	355	119	F119L	0	0	1	0	0	1	0	0	2
TTC	TTA	357	119	F119L	0	0	1	0	0	1	0	0	2
TTC	TTG	357	119	F119L	0	0	1	0	0	1	0	0	2
TTC	TCC	356	119	F119S	0	0	1	0	0	1	0	1	3
TTC	GTC	355	119	F119V	0	0	1	0	0	1	0	0	2
TTC	TAC	356	119	F119Y	0	0	1	0	0	1	0	0	2
TTC	TGC	356	119	F119C	0	0	1	1	0	1	0	1	4
AGA	GGA	358	120	R120G	1	0	1	0	1	1	0	0	4
AGA	ATA	359	120	R120I	1	0	1	0	1	1	0	0	4
AGA	AAA	359	120	R120K	1	0	1	0	0	1	0	0	3
AGA	AGT	360	120	R120S	1	0	1	0	1	1	0	1	5
AGA	AGC	360	120	R120S	1	0	1	0	1	1	0	0	4
AGA	ACA	359	120	R120T	1	0	1	0	1	1	0	0	4
GAT	GCT	362	121	D121A	1	0	1	0	1	0	0	1	4
GAT	GAA	363	121	D121E	1	0	1	0	0	0	0	1	3
GAT	GAG	363	121	D121E	1	0	1	0	0	0	0	1	3
GAT	GGT	362	121	D121G	1	0	1	0	1	0	0	1	4
GAT	CAT	361	121	D121H	1	0	1	0	1	0	0	1	4
GAT	AAT	361	121	D121N	1	0	1	0	1	0	0	1	4
GAT	GTT	362	121	D121V	1	0	1	0	1	0	0	1	4
GAT	TAT	361	121	D121Y	1	0	1	1	1	0	0	0	4
GCA	GAA	365	122	A122E	0	0	0	0	1	0	0	0	1
GCA	GTA	365	122	A122V	0	0	0	0	0	0	0	0	0
GCA	CCA	364	122	A122P	0	0	0	1	1	0	0	0	2
GCA	TCA	364	122	A122S	0	0	0	0	0	1	0	0	1
GCA	ACA	364	122	A122T	0	0	0	0	0	1	0	0	1
GCA	GGA	365	122	A122G	0	0	0	1	0	1	0	0	2
GGG	GCG	368	123	G123A	0	0	0	1	1	0	0	0	2
GGG	GAG	368	123	G123E	0	0	0	1	1	0	0	1	3
GGG	AGG	367	123	G123R	0	0	0	1	1	0	0	0	2
GGG	CGG	367	123	G123R	0	0	0	1	1	0	0	1	3
GGG	GTG	368	123	G123V	0	0	0	1	1	0	0	0	2
GGG	TGG	367	123	G123W	0	0	0	1	1	1	0	0	3
ACA	AAA	371	124	T124K	0	0	0	1	1	0	0	1	3
ACA	GCA	370	124	T124A	0	0	0	0	0	1	0	0	1
ACA	ATA	371	124	T124I	0	0	0	0	0	1	0	0	1
ACA	TCA	370	124	T124S	0	0	0	0	0	1	0	0	1
ACA	CCA	370	124	T124P	0	0	0	1	1	1	0	0	3
ACA	AGA	371	124	T124R	0	0	0	1	1	1	0	0	3
CAC	GAC	373	125	H125D	0	0	0	0	1	1	0	0	2
CAC	CTC	374	125	H125L	0	0	0	0	1	1	0	0	2
CAC	AAC	373	125	H125N	0	0	0	0	1	1	0	1	3
CAC	CAA	375	125	H125Q	0	0	0	0	1	1	0	0	2
CAC	CAG	375	125	H125Q	0	0	0	0	1	1	0	0	2
CAC	CCC	374	125	H125P	0	0	0	1	1	1	0	1	4
CAC	CGC	374	125	H125R	0	0	0	1	1	1	0	0	3
CAC	TAC	373	125	H125Y	0	0	0	1	1	1	0	0	3
GAT	CAT	376	126	D126H	0	0	0	0	1	0	0	1	2
GAT	AAT	376	126	D126N	0	0	0	0	1	0	0	1	2
GAT	GTT	377	126	D126V	0	0	0	0	1	0	0	1	2
GAT	GGT	377	126	D126G	0	0	0	1	1	0	0	1	3
GAT	TAT	376	126	D126Y	0	0	0	1	1	0	0	0	2
GAT	GCT	377	126	D126A	0	0	0	0	1	1	0	1	3
GAT	GAA	378	126	D126E	0	0	0	0	0	1	0	1	2
GAT	GAG	378	126	D126E	0	0	0	0	0	1	0	1	2
GGG	GCG	380	127	G127A	0	0	0	1	0	0	0	0	1
GGG	AGG	379	127	G127R	0	0	0	1	1	0	0	0	2
GGG	CGG	379	127	G127R	0	0	0	1	1	0	0	1	3
GGG	GTG	380	127	G127V	0	0	0	1	0	0	0	0	1
GGG	TGG	379	127	G127W	0	0	0	1	0	0	0	0	1
GGG	GAG	380	127	G127E	0	0	0	1	1	1	0	1	4
CTT	TTT	382	128	L128F	0	0	1	1	0	0	0	0	2
CTT	CGT	383	128	L128R	0	0	1	1	1	0	0	0	3
CTT	CAT	383	128	L128H	0	0	1	0	1	1	0	0	3
CTT	ATT	382	128	L128I	0	0	1	0	0	1	0	0	2
CTT	GTT	382	128	L128V	0	0	1	0	0	1	0	0	2
CTT	CCT	383	128	L128P	0	0	1	1	1	1	0	0	4
CTG	GTG	385	129	L129V	0	0	1	0	0	0	0	1	2
CTG	CCG	386	129	L129P	0	0	1	1	1	0	0	1	4
CTG	CGG	386	129	L129R	0	0	1	1	1	0	0	0	3
CTG	ATG	385	129	L129M	0	0	1	0	0	1	0	0	2
CTG	CAG	386	129	L129Q	0	0	1	0	0	1	0	1	3
GTT	GCT	389	130	V130A	0	0	1	0	0	1	0	0	2
GTT	GAT	389	130	V130D	0	0	1	0	1	1	0	1	4
GTT	ATT	388	130	V130I	0	0	1	0	0	1	0	0	2
GTT	CTT	388	130	V130L	0	0	1	0	0	1	0	0	2
GTT	TTT	388	130	V130F	0	0	1	1	0	1	0	0	3
GTT	GGT	389	130	V130G	0	0	1	1	0	1	0	0	3
AAC	AGC	392	131	N131S	0	0	0	0	0	0	0	1	1
AAC	ATC	392	131	N131I	1	0	0	0	1	0	0	1	3
AAC	GAC	391	131	N131D	0	0	0	0	1	1	0	1	3
AAC	CAC	391	131	N131H	0	0	0	0	1	1	0	1	3
AAC	ACC	392	131	N131T	0	0	0	0	0	1	0	1	2
AAC	AAA	393	131	N131K	0	0	0	1	1	1	0	1	4
AAC	AAG	393	131	N131K	0	0	0	1	1	1	0	1	4
AAC	TAC	391	131	N131Y	0	0	0	1	1	1	0	0	3
CAA	GAA	394	132	Q132E	0	1	0	0	1	0	0	0	2
CAA	CAT	396	132	Q132H	0	1	0	0	1	0	0	0	2
CAA	CAC	396	132	Q132H	0	1	0	0	1	0	0	0	2
CAA	AAA	394	132	Q132K	0	1	0	1	1	0	0	0	3
CAA	CCA	395	132	Q132P	0	1	0	1	0	0	0	0	2
CAA	CTA	395	132	Q132L	0	1	0	0	1	1	0	0	3
CAA	CGA	395	132	Q132R	0	1	0	1	1	1	0	0	4
ACT	GCT	397	133	T133A	0	0	0	0	0	1	0	1	2
ACT	ATT	398	133	T133I	0	0	0	0	0	1	0	0	1
ACT	AAT	398	133	T133N	0	0	0	0	1	1	0	1	3
ACT	TCT	397	133	T133S	0	0	0	0	0	1	0	0	1
ACT	AGT	398	133	T133S	0	0	0	0	0	1	0	1	2
ACT	CCT	397	133	T133P	0	0	0	1	1	1	0	0	3
GAA	GCA	401	134	E134A	0	0	0	0	1	0	0	0	1
GAA	CAA	400	134	E134Q	0	0	0	0	1	0	0	0	1
GAA	GAT	402	134	E134D	0	0	0	0	0	1	0	1	2
GAA	GAC	402	134	E134D	0	0	0	0	0	1	0	0	1
GAA	GTA	401	134	E134V	1	0	0	0	1	1	0	1	4
GAA	GGA	401	134	E134G	0	0	0	1	1	1	0	0	3
GAA	AAA	400	134	E134K	0	0	0	1	1	1	0	0	3
TTA	TTT	405	135	L135F	0	0	0	1	0	0	0	0	1
TTA	TTC	405	135	L135F	0	0	0	1	0	0	0	0	1
TTA	ATA	403	135	L135I	0	0	0	0	0	1	0	0	1
TTA	TCA	404	135	L135S	0	0	0	0	0	1	0	0	1
TTA	GTA	403	135	L135V	0	0	0	0	0	1	0	0	1
TTT	ATT	406	136	F136I	0	0	0	0	0	0	0	0	0
TTT	CTT	406	136	F136L	0	0	0	0	0	0	0	0	0
TTT	TTA	408	136	F136L	0	0	0	0	0	0	0	0	0
TTT	TTG	408	136	F136L	0	0	0	0	0	0	0	0	0
TTT	GTT	406	136	F136V	0	0	0	0	0	0	0	0	0
TTT	TAT	407	136	F136Y	0	0	0	0	0	0	0	1	1
TTT	TCT	407	136	F136S	0	0	0	0	0	1	0	0	1
TTT	TGT	407	136	F136C	0	0	0	1	0	1	0	1	3
GTG	GCG	410	137	V137A	0	0	0	0	0	0	0	0	0
GTG	GAG	410	137	V137E	0	0	0	0	1	0	0	0	1
GTG	TTG	409	137	V137L	0	0	0	0	0	0	0	0	0
GTG	CTG	409	137	V137L	0	0	0	0	0	0	0	1	1
GTG	ATG	409	137	V137M	0	0	0	0	0	0	0	0	0
GTG	GGG	410	137	V137G	0	0	0	1	0	1	0	0	2
CCA	GCA	412	138	P138A	0	0	0	1	1	1	0	0	3
CCA	CAA	413	138	P138Q	0	0	0	1	0	1	0	0	2
CCA	CGA	413	138	P138R	0	0	0	1	1	1	0	0	3
CCA	TCA	412	138	P138S	0	0	0	1	0	1	0	0	2
CCA	ACA	412	138	P138T	0	0	0	1	0	1	0	0	2
CCA	CTA	413	138	P138L	1	0	0	1	1	1	0	0	4
TCT	ACT	415	139	S139T	0	0	0	0	0	0	0	0	0
TCT	TGT	416	139	S139C	0	0	0	1	0	0	0	1	2
TCT	TTT	416	139	S139F	0	0	0	1	0	0	0	0	1
TCT	GCT	415	139	S139A	0	0	0	0	0	1	0	1	2
TCT	CCT	415	139	S139P	0	0	0	1	1	1	0	0	3
TCT	TAT	416	139	S139Y	0	0	0	1	0	1	0	1	3
CTC	ATC	418	140	L140I	0	0	0	0	0	0	0	1	1
CTC	CCC	419	140	L140P	0	0	0	1	1	0	0	1	3
CTC	CGC	419	140	L140R	0	0	0	1	1	0	0	0	2
CTC	CAC	419	140	L140H	0	0	0	0	1	1	0	0	2
CTC	GTC	418	140	L140V	0	0	0	0	0	1	0	0	1
CTC	TTC	418	140	L140F	0	0	0	1	0	1	0	0	2
AAT	GAT	421	141	N141D	0	0	0	0	1	0	0	1	2
AAT	ACT	422	141	N141T	0	0	0	0	0	0	0	1	1
AAT	TAT	421	141	N141Y	0	0	0	1	1	0	0	0	2
AAT	CAT	421	141	N141H	0	0	0	0	1	1	0	1	3
AAT	AGT	422	141	N141S	0	0	0	0	0	1	0	0	1
AAT	ATT	422	141	N141I	1	0	0	0	1	1	0	1	4
AAT	AAA	423	141	N141K	0	0	0	1	1	1	0	1	4
AAT	AAG	423	141	N141K	0	0	0	1	1	1	0	1	4
GTT	GCT	425	142	V142A	0	0	0	0	0	0	0	0	0
GTT	GAT	425	142	V142D	0	0	0	0	1	0	0	1	2
GTT	ATT	424	142	V142I	0	0	0	0	0	0	0	0	0
GTT	GGT	425	142	V142G	0	0	0	1	0	0	0	0	1
GTT	CTT	424	142	V142L	0	0	0	0	0	1	0	0	1
GTT	TTT	424	142	V142F	0	0	0	1	0	1	0	0	2
GAC	GCC	428	143	D143A	0	0	0	0	1	0	0	1	2
GAC	GAA	429	143	D143E	0	0	0	0	0	0	0	0	0
GAC	GAG	429	143	D143E	0	0	0	0	0	0	0	1	1
GAC	AAC	427	143	D143N	0	0	0	0	1	0	0	1	2
GAC	GTC	428	143	D143V	1	0	0	0	1	0	0	0	2
GAC	GGC	428	143	D143G	0	0	0	1	1	0	0	0	2
GAC	CAC	427	143	D143H	0	0	0	0	1	1	0	0	2
GAC	TAC	427	143	D143Y	1	0	0	1	1	1	0	0	4
GGA	AGA	430	144	G144R	0	0	0	1	1	0	0	0	2
GGA	CGA	430	144	G144R	0	0	0	1	1	0	0	0	2
GGA	GCA	431	144	G144A	0	0	0	1	1	1	0	0	3
GGA	GAA	431	144	G144E	0	0	0	1	1	1	0	0	3
GGA	GTA	431	144	G144V	0	0	0	1	1	1	0	0	3
CAG	GAG	433	145	Q145E	0	0	0	0	1	0	0	0	1
CAG	CAT	435	145	Q145H	0	0	0	0	1	0	0	0	1
CAG	CAC	435	145	Q145H	0	0	0	0	1	0	0	0	1
CAG	CTG	434	145	Q145L	0	0	0	0	0	0	0	1	1
CAG	AAG	433	145	Q145K	0	0	0	1	1	0	0	0	2
CAG	CCG	434	145	Q145P	0	0	0	1	1	0	0	0	2
CAG	CGG	434	145	Q145R	0	0	0	1	1	0	0	0	2
CCT	GCT	436	146	P146A	0	0	0	1	1	1	0	1	4
CCT	CAT	437	146	P146H	0	0	0	1	1	1	0	0	3
CCT	CTT	437	146	P146L	0	0	0	1	1	1	0	0	3
CCT	CGT	437	146	P146R	0	0	0	1	1	1	0	1	4
CCT	TCT	436	146	P146S	0	0	0	1	0	1	0	0	2
CCT	ACT	436	146	P146T	0	0	0	1	0	1	0	0	2
ATT	CTT	439	147	I147L	0	0	1	0	0	0	0	0	1
ATT	ATG	441	147	I147M	0	0	1	0	0	0	0	1	2
ATT	AGT	440	147	I147S	0	0	1	0	0	0	0	1	2
ATT	ACT	440	147	I147T	0	0	1	0	0	0	0	0	1
ATT	GTT	439	147	I147V	0	0	1	0	0	0	0	0	1
ATT	TTT	439	147	I147F	0	0	1	1	0	0	0	0	2
ATT	AAT	440	147	I147N	0	0	1	0	1	1	0	1	4
TTT	ATT	442	148	F148I	0	0	1	0	0	0	0	0	1
TTT	CTT	442	148	F148L	0	0	1	0	0	0	0	0	1
TTT	TTA	444	148	F148L	0	0	1	0	0	0	0	0	1
TTT	TTG	444	148	F148L	0	0	1	0	0	0	0	0	1
TTT	TCT	443	148	F148S	0	0	1	0	0	0	0	0	1
TTT	GTT	442	148	F148V	0	0	1	0	0	0	0	0	1
TTT	TAT	443	148	F148Y	0	0	1	0	0	0	0	1	2
TTT	TGT	443	148	F148C	0	0	1	1	0	0	0	1	3
GCC	GAC	446	149	A149D	0	0	1	0	1	1	0	1	4
GCC	GGC	446	149	A149G	0	0	1	0	0	1	0	1	3
GCC	TCC	445	149	A149S	0	0	1	0	0	1	0	0	2
GCC	ACC	445	149	A149T	0	0	1	0	0	1	0	1	3
GCC	GTC	446	149	A149V	0	0	1	0	0	1	0	1	3
GCC	CCC	445	149	A149P	0	0	1	1	1	1	0	0	4
AAT	GAT	448	150	N150D	0	0	1	0	1	0	0	1	3
AAT	CAT	448	150	N150H	0	0	1	0	1	0	0	1	3
AAT	ATT	449	150	N150I	0	0	1	0	1	0	0	1	3
AAT	ACT	449	150	N150T	0	0	1	0	0	0	0	1	2
AAT	AAA	450	150	N150K	0	0	1	1	1	0	0	1	4
AAT	AAG	450	150	N150K	0	0	1	1	1	0	0	1	4
AAT	TAT	448	150	N150Y	0	0	1	1	1	0	0	0	3
AAT	AGT	449	150	N150S	0	0	1	0	0	1	0	0	2
ATC	CTC	451	151	I151L	0	0	1	0	0	1	0	1	3
ATC	ATG	453	151	I151M	0	0	1	0	0	1	0	0	2
ATC	AAC	452	151	I151N	0	0	1	0	1	1	0	1	4
ATC	AGC	452	151	I151S	0	0	1	0	0	1	0	0	2
ATC	ACC	452	151	I151T	0	0	1	0	0	1	0	0	2
ATC	GTC	451	151	I151V	0	0	1	0	0	1	0	1	3
ATC	TTC	451	151	I151F	0	0	1	1	0	1	0	1	4
ACA	GCA	454	152	T152A	0	1	1	0	0	0	0	0	2
ACA	ATA	455	152	T152I	0	1	1	0	0	0	0	0	2
ACA	AAA	455	152	T152K	0	1	1	1	1	0	0	1	5
ACA	CCA	454	152	T152P	0	1	1	1	1	0	0	0	4
ACA	AGA	455	152	T152R	0	1	1	1	1	0	0	0	4
ACA	TCA	454	152	T152S	0	1	1	0	0	1	0	0	3
CTG	CAG	458	153	L153Q	0	1	0	0	0	0	0	1	2
CTG	CCG	458	153	L153P	0	1	0	1	1	0	0	1	4
CTG	ATG	457	153	L153M	0	1	0	0	0	1	0	0	2
CTG	GTG	457	153	L153V	0	1	0	0	0	1	0	1	3
CTG	CGG	458	153	L153R	0	1	0	1	1	1	0	0	4
CCA	CAA	461	154	P154Q	0	1	0	1	0	1	0	0	3
CCA	CGA	461	154	P154R	0	1	0	1	1	1	0	0	4
CCA	GCA	460	154	P154A	1	1	0	1	1	1	0	0	5
CCA	CTA	461	154	P154L	1	1	0	1	1	1	0	0	5
CCA	TCA	460	154	P154S	1	1	0	1	0	1	0	0	4
CCA	ACA	460	154	P154T	1	1	0	1	0	1	0	0	4
GTG	GCG	464	155	V155A	0	1	0	0	0	0	1	0	2
GTG	GAG	464	155	V155E	0	1	0	0	1	0	1	0	3
GTG	TTG	463	155	V155L	0	1	0	0	0	1	1	0	3
GTG	CTG	463	155	V155L	0	1	0	0	0	1	1	1	4
GTG	ATG	463	155	V155M	0	1	0	0	0	1	1	0	3
GTG	GGG	464	155	V155G	0	1	0	1	0	1	1	0	4
TAT	GAT	466	156	Y156D	0	1	0	0	1	0	0	0	2
TAT	TTT	467	156	Y156F	0	1	0	0	0	0	0	1	2
TAT	CAT	466	156	Y156H	0	1	0	0	1	0	0	1	3
TAT	AAT	466	156	Y156N	0	1	0	0	1	1	0	0	3
TAT	TCT	467	156	Y156S	0	1	0	0	0	1	0	1	3
TAT	TGT	467	156	Y156C	0	1	0	1	0	1	0	0	3
ACT	AAT	470	157	T157N	0	1	0	0	0	0	0	1	2
ACT	CCT	469	157	T157P	0	1	0	1	0	0	0	0	2
ACT	GCT	469	157	T157A	0	1	0	0	1	1	0	1	4
ACT	ATT	470	157	T157I	0	1	0	0	1	1	0	0	3
ACT	TCT	469	157	T157S	0	1	0	0	0	1	0	0	2
ACT	AGT	470	157	T157S	0	1	0	0	0	1	0	1	3
CTG	CAG	473	158	L158Q	0	1	1	0	0	0	0	1	3
CTG	CGG	473	158	L158R	0	1	1	1	1	0	0	0	4
CTG	ATG	472	158	L158M	0	1	1	0	0	1	0	0	3
CTG	GTG	472	158	L158V	0	1	1	0	0	1	0	1	4
CTG	CCG	473	158	L158P	0	1	1	1	1	1	0	1	6
AAA	GAA	475	159	K159E	0	1	1	0	1	0	1	0	4
AAA	CAA	475	159	K159Q	0	1	1	0	1	0	1	0	4
AAA	AAT	477	159	K159N	0	1	1	0	1	1	1	1	6
AAA	AAC	477	159	K159N	0	1	1	0	1	1	1	1	6
AAA	AGA	476	159	K159R	0	1	1	0	0	1	1	0	4
AAA	ACA	476	159	K159T	0	1	1	0	1	1	1	1	6
AAA	ATA	476	159	K159I	1	1	1	0	1	1	1	0	6
GAG	GCG	479	160	E160A	1	0	1	0	1	0	0	1	4
GAG	AAG	478	160	E160K	0	0	1	1	1	0	0	1	4
GAG	GAT	480	160	E160D	0	0	1	0	0	1	0	1	3
GAG	GAC	480	160	E160D	0	0	1	0	0	1	0	1	3
GAG	CAG	478	160	E160Q	0	0	1	0	1	1	0	0	3
GAG	GGG	479	160	E160G	1	0	1	0	1	1	0	1	5
GAG	GTG	479	160	E160V	1	0	1	0	1	1	0	0	4
CGA	CAA	482	161	R161Q	0	1	1	0	1	1	0	0	4
CGA	GGA	481	161	R161G	1	1	1	0	1	1	0	0	5
CGA	CTA	482	161	R161L	1	1	1	0	1	1	0	0	5
CGA	CCA	482	161	R161P	0	1	1	1	1	1	0	0	5
TGC	AGC	484	162	C162S	0	1	1	0	0	0	0	1	3
TGC	TCC	485	162	C162S	0	1	1	0	0	0	0	1	3
TGC	CGC	484	162	C162R	0	1	1	1	1	0	0	1	5
TGC	TGG	486	162	C162W	0	1	1	1	0	0	0	1	4
TGC	TAC	485	162	C162Y	0	1	1	1	0	0	0	1	4
TGC	TTC	485	162	C162F	1	1	1	1	0	0	0	1	5
TGC	GGC	484	162	C162G	0	1	1	0	0	1	0	1	4
CTC	TTC	487	163	L163F	0	1	1	1	0	0	0	0	3
CTC	CCC	488	163	L163P	0	1	1	1	1	0	0	1	5
CTC	CAC	488	163	L163H	0	1	1	0	1	1	0	0	4
CTC	ATC	487	163	L163I	0	1	1	0	0	1	0	1	4
CTC	GTC	487	163	L163V	0	1	1	0	0	1	0	0	3
CTC	CGC	488	163	L163R	0	1	1	1	1	1	0	0	5
CAG	CTG	491	164	Q164L	1	1	1	0	0	0	0	1	4
CAG	GAG	490	164	Q164E	0	1	1	0	1	1	0	0	4
CAG	CAT	492	164	Q164H	0	1	1	0	1	1	0	0	4
CAG	CAC	492	164	Q164H	0	1	1	0	1	1	0	0	4
CAG	AAG	490	164	Q164K	0	1	1	1	1	1	0	0	5
CAG	CCG	491	164	Q164P	0	1	1	1	1	1	0	0	5
CAG	CGG	491	164	Q164R	0	1	1	1	1	1	0	0	5
GTT	GCT	494	165	V165A	0	1	1	0	0	1	0	0	3
GTT	GAT	494	165	V165D	0	1	1	0	1	1	0	1	5
GTT	GGT	494	165	V165G	0	1	1	0	0	1	0	0	3
GTT	ATT	493	165	V165I	0	1	1	0	0	1	0	0	3
GTT	CTT	493	165	V165L	0	1	1	0	0	1	0	0	3
GTT	TTT	493	165	V165F	0	1	1	1	0	1	0	0	4
GTC	GAC	497	166	V166D	0	1	1	0	1	0	0	0	3
GTC	ATC	496	166	V166I	0	1	1	0	0	0	0	1	3
GTC	CTC	496	166	V166L	0	1	1	0	0	0	0	0	2
GTC	GCC	497	166	V166A	0	1	1	0	0	1	0	1	4
GTC	GGC	497	166	V166G	0	1	1	0	0	1	0	0	3
GTC	TTC	496	166	V166F	0	1	1	1	0	1	0	0	4
CGG	TGG	499	167	R167W	0	0	1	0	1	0	0	0	2
CGG	CTG	500	167	R167L	1	0	1	0	1	0	0	0	3
CGG	CCG	500	167	R167P	0	0	1	1	1	0	0	0	3
CGG	GGG	499	167	R167G	0	0	1	0	1	1	0	1	4
CGG	CAG	500	167	R167Q	0	0	1	0	1	1	0	0	3
AGC	GGC	502	168	S168G	0	0	1	0	0	0	1	0	2
AGC	CGC	502	168	S168R	0	0	1	1	1	0	1	0	4
AGC	AGA	504	168	S168R	0	0	1	1	1	0	1	0	4
AGC	AGG	504	168	S168R	0	0	1	1	1	0	1	0	4
AGC	ATC	503	168	S168I	0	0	1	0	1	1	1	0	4
AGC	AAC	503	168	S168N	0	0	1	0	0	1	1	1	4
AGC	ACC	503	168	S168T	0	0	1	0	0	1	1	0	3
AGC	TGC	502	168	S168C	0	0	1	1	1	1	1	1	6
CTA	CAA	506	169	L169Q	0	1	1	0	0	0	0	0	2
CTA	CGA	506	169	L169R	0	1	1	1	1	0	0	0	4
CTA	ATA	505	169	L169I	0	1	1	0	0	1	0	0	3
CTA	GTA	505	169	L169V	0	1	1	0	0	1	0	0	3
CTA	CCA	506	169	L169P	0	1	1	1	1	1	0	0	5
GTC	GCC	509	170	V170A	0	1	0	0	0	1	0	1	3
GTC	GAC	509	170	V170D	0	1	0	0	1	1	0	0	3
GTC	ATC	508	170	V170I	0	1	0	0	0	1	0	1	3
GTC	CTC	508	170	V170L	0	1	0	0	0	1	0	0	2
GTC	TTC	508	170	V170F	0	1	0	1	0	1	0	0	3
GTC	GGC	509	170	V170G	0	1	0	1	0	1	0	0	3
AAG	GAG	511	171	K171E	0	1	0	0	1	0	1	1	4
AAG	CAG	511	171	K171Q	0	1	0	0	1	0	1	0	3
AAG	ATG	512	171	K171M	0	1	0	0	1	1	1	0	4
AAG	AAT	513	171	K171N	0	1	0	0	1	1	1	1	5
AAG	AAC	513	171	K171N	0	1	0	0	1	1	1	1	5
AAG	AGG	512	171	K171R	0	1	0	0	0	1	1	0	3
AAG	ACG	512	171	K171T	0	1	0	0	1	1	1	0	4
CCT	CGT	515	172	P172R	0	0	0	1	1	0	0	1	3
CCT	GCT	514	172	P172A	0	0	0	1	1	1	0	1	4
CCT	CAT	515	172	P172H	0	0	0	1	1	1	0	0	3
CCT	CTT	515	172	P172L	0	0	0	1	1	1	0	0	3
CCT	TCT	514	172	P172S	0	0	0	1	0	1	0	0	2
CCT	ACT	514	172	P172T	0	0	0	1	0	1	0	0	2
GAG	GCG	518	173	E173A	0	0	0	0	1	1	0	1	3
GAG	GAT	519	173	E173D	0	0	0	0	0	1	0	1	2
GAG	GAC	519	173	E173D	0	0	0	0	0	1	0	1	2
GAG	CAG	517	173	E173Q	0	0	0	0	1	1	0	0	2
GAG	GTG	518	173	E173V	0	0	0	0	1	1	0	0	2
GAG	GGG	518	173	E173G	0	0	0	1	1	1	0	1	4
GAG	AAG	517	173	E173K	0	0	0	1	1	1	0	1	4
AAT	ACT	521	174	N174T	1	1	0	0	0	0	0	1	3
AAT	AAA	522	174	N174K	0	1	0	1	1	0	0	1	4
AAT	AAG	522	174	N174K	0	1	0	1	1	0	0	1	4
AAT	GAT	520	174	N174D	0	1	0	0	1	1	0	1	4
AAT	CAT	520	174	N174H	0	1	0	0	1	1	0	1	4
AAT	ATT	521	174	N174I	1	1	0	0	1	1	0	1	5
AAT	AGT	521	174	N174S	1	1	0	0	0	1	0	0	3
AAT	TAT	520	174	N174Y	1	1	0	1	1	1	0	0	5
TAC	GAC	523	175	Y175D	0	0	1	0	1	1	1	0	4
TAC	TTC	524	175	Y175F	0	0	1	0	0	1	1	0	3
TAC	CAC	523	175	Y175H	0	0	1	0	1	1	1	0	4
TAC	AAC	523	175	Y175N	0	0	1	0	1	1	1	0	4
TAC	TCC	524	175	Y175S	0	0	1	0	0	1	1	1	4
TAC	TGC	524	175	Y175C	0	0	1	1	0	1	1	1	5
AGG	GGG	526	176	R176G	0	0	1	0	1	1	0	0	3
AGG	AAG	527	176	R176K	0	0	1	0	0	1	0	0	2
AGG	ATG	527	176	R176M	1	0	1	0	1	1	0	0	4
AGG	AGT	528	176	R176S	1	0	1	0	1	1	0	1	5
AGG	AGC	528	176	R176S	1	0	1	0	1	1	0	0	4
AGG	ACG	527	176	R176T	1	0	1	0	1	1	0	0	4
AGG	TGG	526	176	R176W	1	0	1	0	1	1	0	0	4
AGA	GGA	529	177	R177G	0	1	1	0	1	1	0	0	4
AGA	AAA	530	177	R177K	0	1	1	0	0	1	0	0	3
AGA	ATA	530	177	R177I	1	1	1	0	1	1	0	0	5
AGA	AGT	531	177	R177S	1	1	1	0	1	1	0	1	6
AGA	AGC	531	177	R177S	1	1	1	0	1	1	0	0	5
AGA	ACA	530	177	R177T	1	1	1	0	1	1	0	0	5
CTG	ATG	532	178	L178M	0	1	0	0	0	1	0	0	2
CTG	CAG	533	178	L178Q	0	1	0	0	0	1	0	1	3
CTG	GTG	532	178	L178V	0	1	0	0	0	1	0	1	3
CTG	CCG	533	178	L178P	0	1	0	1	1	1	0	1	5
CTG	CGG	533	178	L178R	0	1	0	1	1	1	0	0	4
GAC	GAA	537	179	D179E	0	1	0	0	0	0	0	0	1
GAC	GAG	537	179	D179E	0	1	0	0	0	0	0	1	2
GAC	GCC	536	179	D179A	1	1	0	0	1	0	0	1	4
GAC	CAC	535	179	D179H	1	1	0	0	1	0	0	0	3
GAC	GTC	536	179	D179V	1	1	0	0	1	0	0	0	3
GAC	AAC	535	179	D179N	1	1	0	0	1	1	0	1	5
GAC	GGC	536	179	D179G	1	1	0	1	1	1	0	0	5
GAC	TAC	535	179	D179Y	1	1	0	1	1	1	0	0	5
ATC	CTC	538	180	I180L	0	1	0	0	0	1	0	1	3
ATC	ATG	540	180	I180M	0	1	0	0	0	1	0	0	2
ATC	AAC	539	180	I180N	0	1	0	0	1	1	0	1	4
ATC	AGC	539	180	I180S	0	1	0	0	0	1	0	0	2
ATC	ACC	539	180	I180T	0	1	0	0	0	1	0	0	2
ATC	GTC	538	180	I180V	0	1	0	0	0	1	0	1	3
ATC	TTC	538	180	I180F	0	1	0	1	0	1	0	1	4
GTC	GCC	542	181	V181A	0	1	0	0	0	0	0	1	2
GTC	ATC	541	181	V181I	0	1	0	0	0	0	0	1	2
GTC	CTC	541	181	V181L	0	1	0	0	0	0	0	0	1
GTC	TTC	541	181	V181F	0	1	0	1	0	0	0	0	2
GTC	GGC	542	181	V181G	0	1	0	1	0	0	0	0	2
GTC	GAC	542	181	V181D	0	1	0	0	1	1	0	0	3
AGG	AAG	545	182	R182K	0	1	1	0	0	1	0	0	3
AGG	GGG	544	182	R182G	1	1	1	0	1	1	0	0	5
AGG	ATG	545	182	R182M	1	1	1	0	1	1	0	0	5
AGG	AGT	546	182	R182S	1	1	1	0	1	1	0	1	6
AGG	AGC	546	182	R182S	1	1	1	0	1	1	0	0	5
AGG	ACG	545	182	R182T	1	1	1	0	1	1	0	0	5
AGG	TGG	544	182	R182W	1	1	1	0	1	1	0	0	5
TCG	GCG	547	183	S183A	0	1	1	0	0	0	1	0	3
TCG	ACG	547	183	S183T	0	1	1	0	0	1	1	0	4
TCG	TTG	548	183	S183L	1	1	1	0	0	1	1	0	5
TCG	CCG	547	183	S183P	0	1	1	1	1	1	1	0	6
TCG	TGG	548	183	S183W	1	1	1	1	0	1	1	0	6
CTC	CAC	551	184	L184H	0	1	1	0	1	1	0	0	4
CTC	ATC	550	184	L184I	0	1	1	0	0	1	0	1	4
CTC	GTC	550	184	L184V	0	1	1	0	0	1	0	0	3
CTC	TTC	550	184	L184F	0	1	1	1	0	1	0	0	4
CTC	CCC	551	184	L184P	0	1	1	1	1	1	0	1	6
CTC	CGC	551	184	L184R	0	1	1	1	1	1	0	0	5
TAC	GAC	553	185	Y185D	0	0	1	0	1	1	0	0	3
TAC	CAC	553	185	Y185H	0	0	1	0	1	1	0	0	3
TAC	AAC	553	185	Y185N	0	0	1	0	1	1	0	0	3
TAC	TCC	554	185	Y185S	0	0	1	0	0	1	0	1	3
TAC	TTC	554	185	Y185F	1	0	1	0	0	1	0	0	3
TAC	TGC	554	185	Y185C	0	0	1	1	0	1	0	1	4
GAA	CAA	556	186	E186Q	0	1	1	0	1	0	0	0	3
GAA	GCA	557	186	E186A	1	1	1	0	1	0	0	0	4
GAA	AAA	556	186	E186K	0	1	1	1	1	0	0	0	4
GAA	GAT	558	186	E186D	0	1	1	0	0	1	0	1	4
GAA	GAC	558	186	E186D	0	1	1	0	0	1	0	0	3
GAA	GGA	557	186	E186G	1	1	1	0	1	1	0	0	5
GAA	GTA	557	186	E186V	1	1	1	0	1	1	0	1	6
GAT	GAA	561	187	D187E	0	1	1	0	0	0	0	1	3
GAT	GAG	561	187	D187E	0	1	1	0	0	0	0	1	3
GAT	GCT	560	187	D187A	1	1	1	0	1	0	0	1	5
GAT	CAT	559	187	D187H	1	1	1	0	1	0	0	1	5
GAT	AAT	559	187	D187N	1	1	1	0	1	0	0	1	5
GAT	GTT	560	187	D187V	1	1	1	0	1	0	0	1	5
GAT	TAT	559	187	D187Y	1	1	1	1	1	0	0	0	5
GAT	GGT	560	187	D187G	1	1	1	0	1	1	0	1	6
CTG	ATG	562	188	L188M	0	1	1	0	0	1	0	0	3
CTG	CAG	563	188	L188Q	0	1	1	0	0	1	0	1	4
CTG	GTG	562	188	L188V	0	1	1	0	0	1	0	1	4
CTG	CCG	563	188	L188P	0	1	1	1	1	1	0	1	6
CTG	CGG	563	188	L188R	0	1	1	1	1	1	0	0	5
GAA	CAA	565	189	E189Q	0	0	1	0	1	0	0	0	2
GAA	AAA	565	189	E189K	0	0	1	1	1	0	0	0	3
GAA	GCA	566	189	E189A	0	0	1	0	1	1	0	0	3
GAA	GAT	567	189	E189D	0	0	1	0	0	1	0	1	3
GAA	GAC	567	189	E189D	0	0	1	0	0	1	0	0	2
GAA	GGA	566	189	E189G	0	0	1	0	1	1	0	0	3
GAA	GTA	566	189	E189V	0	0	1	0	1	1	0	1	4
GAC	GCC	569	190	D190A	0	0	0	0	1	1	0	1	3
GAC	GAA	570	190	D190E	0	0	0	0	0	1	0	0	1
GAC	GAG	570	190	D190E	0	0	0	0	0	1	0	1	2
GAC	CAC	568	190	D190H	0	0	0	0	1	1	0	0	2
GAC	AAC	568	190	D190N	0	0	0	0	1	1	0	1	3
GAC	GTC	569	190	D190V	0	0	0	0	1	1	0	0	2
GAC	GGC	569	190	D190G	0	0	0	1	1	1	0	0	3
GAC	TAC	568	190	D190Y	0	0	0	1	1	1	0	0	3
CAC	GAC	571	191	H191D	0	0	0	0	1	0	0	0	1
CAC	AAC	571	191	H191N	0	0	0	0	1	0	0	1	2
CAC	CAA	573	191	H191Q	0	0	0	0	1	0	0	0	1
CAC	CAG	573	191	H191Q	0	0	0	0	1	0	0	0	1
CAC	CCC	572	191	H191P	0	0	0	1	1	0	0	1	3
CAC	CGC	572	191	H191R	0	0	0	1	1	0	0	0	2
CAC	CTC	572	191	H191L	0	0	0	0	1	1	0	0	2
CAC	TAC	571	191	H191Y	0	0	0	1	1	1	0	0	3
CCA	CAA	575	192	P192Q	0	0	0	1	0	0	0	0	1
CCA	GCA	574	192	P192A	0	0	0	1	1	1	0	0	3
CCA	CTA	575	192	P192L	0	0	0	1	1	1	0	0	3
CCA	CGA	575	192	P192R	0	0	0	1	1	1	0	0	3
CCA	TCA	574	192	P192S	0	0	0	1	0	1	0	0	2
CCA	ACA	574	192	P192T	0	0	0	1	0	1	0	0	2
AAT	CAT	577	193	N193H	0	0	0	0	1	0	0	1	2
AAT	ATT	578	193	N193I	0	0	0	0	1	0	0	1	2
AAT	AGT	578	193	N193S	0	0	0	0	0	0	0	0	0
AAT	ACT	578	193	N193T	0	0	0	0	0	0	0	1	1
AAT	TAT	577	193	N193Y	0	0	0	1	1	0	0	0	2
AAT	GAT	577	193	N193D	0	0	0	0	1	1	0	1	3
AAT	AAA	579	193	N193K	0	0	0	1	1	1	0	1	4
AAT	AAG	579	193	N193K	0	0	0	1	1	1	0	1	4
GTG	TTG	580	194	V194L	0	0	1	0	0	0	0	0	1
GTG	CTG	580	194	V194L	0	0	1	0	0	0	0	1	2
GTG	GCG	581	194	V194A	0	0	1	0	0	1	0	0	2
GTG	GAG	581	194	V194E	0	0	1	0	1	1	0	0	3
GTG	GGG	581	194	V194G	0	0	1	0	0	1	0	0	2
GTG	ATG	580	194	V194M	0	0	1	0	0	1	0	0	2
CAG	AAG	583	195	Q195K	0	0	1	1	1	0	0	0	3
CAG	CGG	584	195	Q195R	0	0	1	1	1	0	0	0	3
CAG	GAG	583	195	Q195E	0	0	1	0	1	1	0	0	3
CAG	CAT	585	195	Q195H	0	0	1	0	1	1	0	0	3
CAG	CAC	585	195	Q195H	0	0	1	0	1	1	0	0	3
CAG	CTG	584	195	Q195L	0	0	1	0	1	1	0	1	4
CAG	CCG	584	195	Q195P	0	0	1	1	0	1	0	0	3
AAA	ATA	587	196	K196I	0	0	1	0	1	0	1	0	3
AAA	GAA	586	196	K196E	0	0	1	0	1	1	1	0	4
AAA	AAT	588	196	K196N	0	0	1	0	1	1	1	1	5
AAA	AAC	588	196	K196N	0	0	1	0	1	1	1	1	5
AAA	CAA	586	196	K196Q	0	0	1	0	1	1	1	0	4
AAA	AGA	587	196	K196R	0	0	1	0	0	1	1	0	3
AAA	ACA	587	196	K196T	0	0	1	0	1	1	1	1	5
GAC	GTC	590	197	D197V	0	0	1	0	1	0	0	0	2
GAC	TAC	589	197	D197Y	0	0	1	1	1	0	0	0	3
GAC	GCC	590	197	D197A	0	0	1	0	1	1	0	1	4
GAC	GAA	591	197	D197E	0	0	1	0	0	1	0	0	2
GAC	GAG	591	197	D197E	0	0	1	0	0	1	0	1	3
GAC	GGC	590	197	D197G	0	0	1	0	1	1	0	0	3
GAC	CAC	589	197	D197H	0	0	1	0	1	1	0	0	3
GAC	AAC	589	197	D197N	0	0	1	0	1	1	0	1	4
CTG	ATG	592	198	L198M	0	0	1	0	0	1	0	0	2
CTG	CAG	593	198	L198Q	0	0	1	0	0	1	0	1	3
CTG	GTG	592	198	L198V	0	0	1	0	0	1	0	1	3
CTG	CCG	593	198	L198P	0	0	1	1	1	1	0	1	5
CTG	CGG	593	198	L198R	0	0	1	1	1	1	0	0	4
GAG	CAG	595	199	E199Q	0	0	1	0	1	0	0	0	2
GAG	GCG	596	199	E199A	0	0	1	0	1	1	0	1	4
GAG	GAT	597	199	E199D	0	0	1	0	0	1	0	1	3
GAG	GAC	597	199	E199D	0	0	1	0	0	1	0	1	3
GAG	GGG	596	199	E199G	0	0	1	0	1	1	0	1	4
GAG	GTG	596	199	E199V	0	0	1	0	1	1	0	0	3
GAG	AAG	595	199	E199K	0	0	1	1	1	1	0	1	5
CGG	CTG	599	200	R200L	0	0	1	0	1	0	0	0	2
CGG	CAG	599	200	R200Q	0	0	1	0	1	0	0	0	2
CGG	TGG	598	200	R200W	0	0	1	0	1	0	0	0	2
CGG	GGG	598	200	R200G	0	0	1	0	1	1	0	1	4
CGG	CCG	599	200	R200P	0	0	1	1	1	1	0	0	4
CTG	ATG	601	201	L201M	0	0	1	0	0	1	0	0	2
CTG	CAG	602	201	L201Q	0	0	1	0	0	1	0	1	3
CTG	GTG	601	201	L201V	0	0	1	0	0	1	0	1	3
CTG	CCG	602	201	L201P	0	0	1	1	1	1	0	1	5
CTG	CGG	602	201	L201R	0	0	1	1	1	1	0	0	4
ACA	CCA	604	202	T202P	0	0	1	1	1	0	1	0	4
ACA	GCA	604	202	T202A	0	0	1	0	0	1	1	0	3
ACA	ATA	605	202	T202I	0	0	1	0	0	1	1	0	3
ACA	TCA	604	202	T202S	0	0	1	0	0	1	1	0	3
ACA	AAA	605	202	T202K	0	0	1	1	1	1	1	1	6
ACA	AGA	605	202	T202R	0	0	1	1	1	1	1	0	5
CAG	CGG	608	203	Q203R	0	0	1	1	1	0	0	0	3
CAG	GAG	607	203	Q203E	0	0	1	0	1	1	0	0	3
CAG	CAT	609	203	Q203H	0	0	1	0	1	1	0	0	3
CAG	CAC	609	203	Q203H	0	0	1	0	1	1	0	0	3
CAG	CTG	608	203	Q203L	0	0	1	0	1	1	0	1	4
CAG	AAG	607	203	Q203K	0	0	1	1	1	1	0	0	4
CAG	CCG	608	203	Q203P	0	0	1	1	0	1	0	0	3
GAG	GCG	611	204	E204A	0	0	1	0	1	0	0	1	3
GAG	GTG	611	204	E204V	0	0	1	0	1	0	0	0	2
GAG	GAT	612	204	E204D	0	0	1	0	0	1	0	1	3
GAG	GAC	612	204	E204D	0	0	1	0	0	1	0	1	3
GAG	CAG	610	204	E204Q	0	0	1	0	1	1	0	0	3
GAG	GGG	611	204	E204G	0	0	1	1	1	1	0	1	5
GAG	AAG	610	204	E204K	0	0	1	1	1	1	0	1	5
CGC	CTC	614	205	R205L	0	0	1	0	1	0	0	0	2
CGC	AGC	613	205	R205S	0	0	1	0	1	0	0	0	2
CGC	TGC	613	205	R205C	0	0	1	1	1	0	0	1	4
CGC	GGC	613	205	R205G	0	0	1	0	1	1	0	0	3
CGC	CAC	614	205	R205H	0	0	1	0	0	1	0	0	2
CGC	CCC	614	205	R205P	0	0	1	1	1	1	0	1	5
ATT	TTT	616	206	I206F	0	0	1	1	0	0	0	0	2
ATT	CTT	616	206	I206L	0	0	1	0	0	1	0	0	2
ATT	ATG	618	206	I206M	0	0	1	0	0	1	0	1	3
ATT	AAT	617	206	I206N	0	0	1	0	1	1	0	1	4
ATT	AGT	617	206	I206S	0	0	1	0	0	1	0	1	3
ATT	ACT	617	206	I206T	0	0	1	0	0	1	0	0	2
ATT	GTT	616	206	I206V	0	0	1	0	0	1	0	0	2
GCA	GAA	620	207	A207E	0	0	0	0	1	0	0	0	1
GCA	GGA	620	207	A207G	0	0	0	0	0	0	0	0	0
GCA	TCA	619	207	A207S	0	0	0	0	0	0	0	0	0
GCA	ACA	619	207	A207T	0	0	0	0	0	0	0	0	0
GCA	CCA	619	207	A207P	0	0	0	1	1	0	0	0	2
GCA	GTA	620	207	A207V	0	0	0	0	0	1	0	0	1
CAT	GAT	622	208	H208D	0	0	0	0	1	0	0	1	2
CAT	AAT	622	208	H208N	0	0	0	0	1	0	0	1	2
CAT	CAA	624	208	H208Q	0	0	0	0	1	0	0	0	1
CAT	CAG	624	208	H208Q	0	0	0	0	1	0	0	0	1
CAT	CGT	623	208	H208R	0	0	0	1	0	0	0	0	1
CAT	CTT	623	208	H208L	0	0	0	0	1	1	0	0	2
CAT	CCT	623	208	H208P	0	0	0	1	1	1	0	0	3
CAT	TAT	622	208	H208Y	0	0	0	1	1	1	0	1	4
CAA	GAA	625	209	Q209E	0	0	0	0	1	1	0	0	2
CAA	CAT	627	209	Q209H	0	0	0	0	1	1	0	0	2
CAA	CAC	627	209	Q209H	0	0	0	0	1	1	0	0	2
CAA	CTA	626	209	Q209L	0	0	0	0	1	1	0	0	2
CAA	AAA	625	209	Q209K	0	0	0	1	1	1	0	0	3
CAA	CCA	626	209	Q209P	0	0	0	1	0	1	0	0	2
CAA	CGA	626	209	Q209R	0	0	0	1	1	1	0	0	3
CGG	GGG	628	210	R210G	0	0	1	0	1	0	0	1	3
CGG	CAG	629	210	R210Q	0	0	1	0	1	0	0	0	2
CGG	TGG	628	210	R210W	0	0	1	0	1	0	0	0	2
CGG	CCG	629	210	R210P	0	0	1	1	1	0	0	0	3
CGG	CTG	629	210	R210L	0	0	1	0	1	1	0	0	3
ATG	TTG	631	211	M211L	0	0	1	0	0	0	0	0	1
ATG	CTG	631	211	M211L	0	0	1	0	0	0	0	0	1
ATG	ACG	632	211	M211T	0	0	1	0	0	0	0	1	2
ATG	GTG	631	211	M211V	0	0	1	0	0	0	0	0	1
ATG	AAG	632	211	M211K	0	0	1	1	1	0	0	0	3
ATG	AGG	632	211	M211R	0	0	1	1	1	0	0	0	3
ATG	ATA	633	211	M211I	0	0	1	0	0	1	0	0	2
ATG	ATT	633	211	M211I	0	0	1	0	0	1	0	1	3
ATG	ATC	633	211	M211I	0	0	1	0	0	1	0	0	2
GGA	GCA	635	212	G212A	0	0	1	0	0	0	0	0	1
GGA	GAA	635	212	G212E	0	0	1	0	1	0	0	0	2
GGA	AGA	634	212	G212R	0	0	1	1	1	0	0	0	3
GGA	CGA	634	212	G212R	0	0	1	1	1	0	0	0	3
GGA	GTA	635	212	G212V	0	0	1	0	0	1	0	0	2
GAT	GAA	639	213	D213E	0	0	1	0	0	0	0	1	2
GAT	GAG	639	213	D213E	0	0	1	0	0	0	0	1	2
GAT	AAT	637	213	D213N	0	0	1	0	1	0	0	1	3
GAT	TAT	637	213	D213Y	0	0	1	1	1	0	0	0	3
GAT	GCT	638	213	D213A	0	0	1	0	1	1	0	1	4
GAT	GGT	638	213	D213G	0	0	1	0	1	1	0	1	4
GAT	CAT	637	213	D213H	0	0	1	0	1	1	0	1	4
GAT	GTT	638	213	D213V	0	0	1	0	1	1	0	1	4

## Sheet: Missense Mutations Weighted
WT_codon	Mut_Codon	NT_pos	AA_pos	AA_mut_code	P1: AggProp	P2: ProProInt	P3: Secondary Structure	P4: ConFlex	P5: Solvent Access	P6: ProStab	P7: PTM	P8: tRNA	Total_Score	Risk Category
ATG	ATA	3	1	M1I	0	0	0	0	0	0	0	0	0	Low Risk
ATG	ATC	3	1	M1I	0	0	0	0	0	0	0	0	0	Low Risk
ATG	TTG	1	1	M1L	0	0	0	0	0	0	0	0	0	Low Risk
ATG	CTG	1	1	M1L	0	0	0	0	0	0	0	0	0	Low Risk
ATG	GTG	1	1	M1V	0	0	0	0	0	0	0	0	0	Low Risk
AGG	AAG	11	4	R4K	0	0	0	0	0	0	0	0	0	Low Risk
GCG	ACG	13	5	A5T	0	0	0	0	0	0	0	0	0	Low Risk
TGG	GGG	22	8	W8G	0	0	0	0	0	0	0	0	0	Low Risk
TGG	TTG	23	8	W8L	0	0	0	0	0	0	0	0	0	Low Risk
TGG	TCG	23	8	W8S	0	0	0	0	0	0	0	0	0	Low Risk
GCC	TCC	31	11	A11S	0	0	0	0	0	0	0	0	0	Low Risk
GTA	GCA	38	13	V13A	0	0	0	0	0	0	0	0	0	Low Risk
GTA	ATA	37	13	V13I	0	0	0	0	0	0	0	0	0	Low Risk
GCG	GGG	44	15	A15G	0	0	0	0	0	0	0	0	0	Low Risk
GCA	GGA	53	18	A18G	0	0	0	0	0	0	0	0	0	Low Risk
GCA	TCA	52	18	A18S	0	0	0	0	0	0	0	0	0	Low Risk
GCA	ACA	52	18	A18T	0	0	0	0	0	0	0	0	0	Low Risk
GCA	GTA	53	18	A18V	0	0	0	0	0	0	0	0	0	Low Risk
GGC	AGC	70	24	G24S	0	0	0	0	0	0	0	0	0	Low Risk
GGC	GTC	71	24	G24V	0	0	0	0	0	0	0	0	0	Low Risk
GAA	GAC	81	27	E27D	0	0	0	0	0	0	0	0	0	Low Risk
GCC	TCC	103	35	A35S	0	0	0	0	0	0	0	0	0	Low Risk
GAA	GAC	123	41	E41D	0	0	0	0	0	0	0	0	0	Low Risk
GGC	AGC	130	44	G44S	0	0	0	0	0	0	0	0	0	Low Risk
GGC	GTC	131	44	G44V	0	0	0	0	0	0	0	0	0	Low Risk
GAA	GAC	141	47	E47D	0	0	0	0	0	0	0	0	0	Low Risk
GGC	AGC	145	49	G49S	0	0	0	0	0	0	0	0	0	Low Risk
GGC	GTC	146	49	G49V	0	0	0	0	0	0	0	0	0	Low Risk
GCC	TCC	148	50	A50S	0	0	0	0	0	0	0	0	0	Low Risk
GGG	GCG	170	57	G57A	0	0	0	0	0	0	0	0	0	Low Risk
GTG	GGG	185	62	V62G	0	0	0	0	0	0	0	0	0	Low Risk
TCG	ACG	193	65	S65T	0	0	0	0	0	0	0	0	0	Low Risk
GAC	GAA	276	92	D92E	0	0	0	0	0	0	0	0	0	Low Risk
GCA	GTA	365	122	A122V	0	0	0	0	0	0	0	0	0	Low Risk
TTT	ATT	406	136	F136I	0	0	0	0	0	0	0	0	0	Low Risk
TTT	CTT	406	136	F136L	0	0	0	0	0	0	0	0	0	Low Risk
TTT	TTA	408	136	F136L	0	0	0	0	0	0	0	0	0	Low Risk
TTT	TTG	408	136	F136L	0	0	0	0	0	0	0	0	0	Low Risk
TTT	GTT	406	136	F136V	0	0	0	0	0	0	0	0	0	Low Risk
GTG	GCG	410	137	V137A	0	0	0	0	0	0	0	0	0	Low Risk
GTG	TTG	409	137	V137L	0	0	0	0	0	0	0	0	0	Low Risk
GTG	ATG	409	137	V137M	0	0	0	0	0	0	0	0	0	Low Risk
TCT	ACT	415	139	S139T	0	0	0	0	0	0	0	0	0	Low Risk
GTT	GCT	425	142	V142A	0	0	0	0	0	0	0	0	0	Low Risk
GTT	ATT	424	142	V142I	0	0	0	0	0	0	0	0	0	Low Risk
GAC	GAA	429	143	D143E	0	0	0	0	0	0	0	0	0	Low Risk
AAT	AGT	578	193	N193S	0	0	0	0	0	0	0	0	0	Low Risk
GCA	GGA	620	207	A207G	0	0	0	0	0	0	0	0	0	Low Risk
GCA	TCA	619	207	A207S	0	0	0	0	0	0	0	0	0	Low Risk
GCA	ACA	619	207	A207T	0	0	0	0	0	0	0	0	0	Low Risk
ATG	ATT	3	1	M1I	0	0	0	0	0	0	0	1	1	Low Risk
ATG	ACG	2	1	M1T	0	0	0	0	0	0	0	1	1	Low Risk
AAC	ATC	20	7	N7I	0	0	0	0	0	0	0	1	1	Low Risk
GCC	ACC	31	11	A11T	0	0	0	0	0	0	0	1	1	Low Risk
GCC	GTC	32	11	A11V	0	0	0	0	0	0	0	1	1	Low Risk
GGC	GCC	71	24	G24A	0	0	0	0	0	0	0	1	1	Low Risk
GAA	GAT	81	27	E27D	0	0	0	0	0	0	0	1	1	Low Risk
GAG	GAT	93	31	E31D	0	0	0	0	0	0	0	1	1	Low Risk
GAG	GAC	93	31	E31D	0	0	0	0	0	0	0	1	1	Low Risk
GAG	GAT	96	32	E32D	0	0	0	0	0	0	0	1	1	Low Risk
GAG	GAC	96	32	E32D	0	0	0	0	0	0	0	1	1	Low Risk
GGC	GCC	101	34	G34A	0	0	0	0	0	0	0	1	1	Low Risk
GCC	GGC	104	35	A35G	0	0	0	0	0	0	0	1	1	Low Risk
GAG	GAT	108	36	E36D	0	0	0	0	0	0	0	1	1	Low Risk
GAG	GAC	108	36	E36D	0	0	0	0	0	0	0	1	1	Low Risk
GAG	GAT	111	37	E37D	0	0	0	0	0	0	0	1	1	Low Risk
GAG	GAC	111	37	E37D	0	0	0	0	0	0	0	1	1	Low Risk
GAA	GAT	123	41	E41D	0	0	0	0	0	0	0	1	1	Low Risk
GAG	GAT	126	42	E42D	0	0	0	0	0	0	0	1	1	Low Risk
GAG	GAC	126	42	E42D	0	0	0	0	0	0	0	1	1	Low Risk
GGC	GCC	131	44	G44A	0	0	0	0	0	0	0	1	1	Low Risk
GAG	GAT	138	46	E46D	0	0	0	0	0	0	0	1	1	Low Risk
GAG	GAC	138	46	E46D	0	0	0	0	0	0	0	1	1	Low Risk
GAA	GAT	141	47	E47D	0	0	0	0	0	0	0	1	1	Low Risk
GCC	GGC	149	50	A50G	0	0	0	0	0	0	0	1	1	Low Risk
GCC	ACC	148	50	A50T	0	0	0	0	0	0	0	1	1	Low Risk
GAG	GAT	153	51	E51D	0	0	0	0	0	0	0	1	1	Low Risk
GAG	GAC	153	51	E51D	0	0	0	0	0	0	0	1	1	Low Risk
GAG	GAT	159	53	E53D	0	0	0	0	0	0	0	1	1	Low Risk
GAG	GAC	159	53	E53D	0	0	0	0	0	0	0	1	1	Low Risk
GCC	GGC	167	56	A56G	0	0	0	0	0	0	0	1	1	Low Risk
GCC	GTC	167	56	A56V	0	0	0	0	0	0	0	1	1	Low Risk
GTC	ATC	247	83	V83I	0	0	0	0	0	0	0	1	1	Low Risk
GAC	GAG	276	92	D92E	0	0	0	0	0	0	0	1	1	Low Risk
AAC	AGC	392	131	N131S	0	0	0	0	0	0	0	1	1	Low Risk
TTT	TAT	407	136	F136Y	0	0	0	0	0	0	0	1	1	Low Risk
GTG	CTG	409	137	V137L	0	0	0	0	0	0	0	1	1	Low Risk
CTC	ATC	418	140	L140I	0	0	0	0	0	0	0	1	1	Low Risk
AAT	ACT	422	141	N141T	0	0	0	0	0	0	0	1	1	Low Risk
GAC	GAG	429	143	D143E	0	0	0	0	0	0	0	1	1	Low Risk
CAG	CTG	434	145	Q145L	0	0	0	0	0	0	0	1	1	Low Risk
AAT	ACT	578	193	N193T	0	0	0	0	0	0	0	1	1	Low Risk
CCC	GCC	4	2	P2A	0	0	0	2	0	0	0	0	2	Low Risk
CCC	TCC	4	2	P2S	0	0	0	2	0	0	0	0	2	Low Risk
GCG	CCG	13	5	A5P	0	0	0	2	0	0	0	0	2	Low Risk
GCC	CCC	31	11	A11P	0	0	0	2	0	0	0	0	2	Low Risk
GCG	CCG	43	15	A15P	0	0	0	2	0	0	0	0	2	Low Risk
GCA	CCA	52	18	A18P	0	0	0	2	0	0	0	0	2	Low Risk
GTC	TTC	58	20	V20F	0	0	0	2	0	0	0	0	2	Low Risk
GGG	TGG	88	30	G30W	0	0	0	2	0	0	0	0	2	Low Risk
GCC	CCC	103	35	A35P	0	0	0	2	0	0	0	0	2	Low Risk
CCG	CAG	134	45	P45Q	0	0	0	2	0	0	0	0	2	Low Risk
CCG	TCG	133	45	P45S	0	0	0	2	0	0	0	0	2	Low Risk
CCG	ACG	133	45	P45T	0	0	0	2	0	0	0	0	2	Low Risk
GCC	CCC	148	50	A50P	0	0	0	2	0	0	0	0	2	Low Risk
GGG	TGG	169	57	G57W	0	0	0	2	0	0	0	0	2	Low Risk
CCG	GCG	175	59	P59A	0	0	0	2	0	0	0	0	2	Low Risk
CCG	CAG	176	59	P59Q	0	0	0	2	0	0	0	0	2	Low Risk
CCG	TCG	175	59	P59S	0	0	0	2	0	0	0	0	2	Low Risk
CCG	ACG	175	59	P59T	0	0	0	2	0	0	0	0	2	Low Risk
CTT	ATT	346	116	L116I	2	0	0	0	0	0	0	0	2	Low Risk
CTT	GTT	346	116	L116V	2	0	0	0	0	0	0	0	2	Low Risk
GGG	GCG	380	127	G127A	0	0	0	2	0	0	0	0	2	Low Risk
GGG	GTG	380	127	G127V	0	0	0	2	0	0	0	0	2	Low Risk
GGG	TGG	379	127	G127W	0	0	0	2	0	0	0	0	2	Low Risk
TTA	TTT	405	135	L135F	0	0	0	2	0	0	0	0	2	Low Risk
TTA	TTC	405	135	L135F	0	0	0	2	0	0	0	0	2	Low Risk
TCT	TTT	416	139	S139F	0	0	0	2	0	0	0	0	2	Low Risk
GTT	GGT	425	142	V142G	0	0	0	2	0	0	0	0	2	Low Risk
CCA	CAA	575	192	P192Q	0	0	0	2	0	0	0	0	2	Low Risk
CAT	CGT	623	208	H208R	0	0	0	2	0	0	0	0	2	Low Risk
CCC	CTC	5	2	P2L	0	0	0	2	0	0	0	1	3	Low Risk
CCC	ACC	4	2	P2T	0	0	0	2	0	0	0	1	3	Low Risk
AGG	ATG	11	4	R4M	0	0	0	0	3	0	0	0	3	Low Risk
AGG	AGC	12	4	R4S	0	0	0	0	3	0	0	0	3	Low Risk
AGG	ACG	11	4	R4T	0	0	0	0	3	0	0	0	3	Low Risk
TGG	TGT	24	8	W8C	0	0	0	2	0	0	0	1	3	Low Risk
TGG	TGC	24	8	W8C	0	0	0	2	0	0	0	1	3	Low Risk
TGG	AGG	22	8	W8R	0	0	0	0	3	0	0	0	3	Low Risk
TGG	CGG	22	8	W8R	0	0	0	0	3	0	0	0	3	Low Risk
GAC	GGC	26	9	D9G	0	0	0	0	3	0	0	0	3	Low Risk
GAC	CAC	25	9	D9H	0	0	0	0	3	0	0	0	3	Low Risk
GAC	GTC	26	9	D9V	0	0	0	0	3	0	0	0	3	Low Risk
GAG	CAG	28	10	E10Q	0	0	0	0	3	0	0	0	3	Low Risk
GCA	GAA	53	18	A18E	0	0	0	0	3	0	0	0	3	Low Risk
TAC	TGC	68	23	Y23C	0	0	0	2	0	0	0	1	3	Low Risk
GGC	TGC	70	24	G24C	0	0	0	2	0	0	0	1	3	Low Risk
GGC	GAC	71	24	G24D	0	0	0	0	3	0	0	0	3	Low Risk
GAA	CAA	76	26	E26Q	0	0	0	0	3	0	0	0	3	Low Risk
GAA	GCA	80	27	E27A	0	0	0	0	3	0	0	0	3	Low Risk
GAA	GGA	80	27	E27G	0	0	0	0	3	0	0	0	3	Low Risk
GAC	GGC	83	28	D28G	0	0	0	0	3	0	0	0	3	Low Risk
GAC	CAC	82	28	D28H	0	0	0	0	3	0	0	0	3	Low Risk
GAC	GTC	83	28	D28V	0	0	0	0	3	0	0	0	3	Low Risk
GAG	CAG	91	31	E31Q	0	0	0	0	3	0	0	0	3	Low Risk
GAG	CAG	94	32	E32Q	0	0	0	0	3	0	0	0	3	Low Risk
GAG	CAG	106	36	E36Q	0	0	0	0	3	0	0	0	3	Low Risk
TCC	GCC	112	38	S38A	0	0	0	0	0	0	3	0	3	Low Risk
GAA	GGA	122	41	E41G	0	0	0	0	3	0	0	0	3	Low Risk
GAA	CAA	121	41	E41Q	0	0	0	0	3	0	0	0	3	Low Risk
GAG	CAG	124	42	E42Q	0	0	0	0	3	0	0	0	3	Low Risk
GGC	TGC	130	44	G44C	0	0	0	2	0	0	0	1	3	Low Risk
GGC	GAC	131	44	G44D	0	0	0	0	3	0	0	0	3	Low Risk
GAG	CAG	136	46	E46Q	0	0	0	0	3	0	0	0	3	Low Risk
GAA	GCA	140	47	E47A	0	0	0	0	3	0	0	0	3	Low Risk
GAA	CAA	139	47	E47Q	0	0	0	0	3	0	0	0	3	Low Risk
GGC	TGC	145	49	G49C	0	0	0	2	0	0	0	1	3	Low Risk
GGC	GAC	146	49	G49D	0	0	0	0	3	0	0	0	3	Low Risk
GAG	CAG	151	51	E51Q	0	0	0	0	3	0	0	0	3	Low Risk
GAG	GTG	152	51	E51V	0	0	0	0	3	0	0	0	3	Low Risk
GAG	GTG	155	52	E52V	0	0	0	0	3	0	0	0	3	Low Risk
GAG	CAG	157	53	E53Q	0	0	0	0	3	0	0	0	3	Low Risk
GAG	GTG	158	53	E53V	0	0	0	0	3	0	0	0	3	Low Risk
CGG	CTG	173	58	R58L	0	0	0	0	3	0	0	0	3	Low Risk
CCG	CTG	176	59	P59L	0	0	0	2	0	0	0	1	3	Low Risk
GTG	GAG	185	62	V62E	0	0	0	0	3	0	0	0	3	Low Risk
TCG	GCG	202	68	S68A	0	0	0	0	0	0	3	0	3	Low Risk
GTC	GAC	248	83	V83D	0	0	0	0	3	0	0	0	3	Low Risk
GCA	GAA	365	122	A122E	0	0	0	0	3	0	0	0	3	Low Risk
GAA	GCA	401	134	E134A	0	0	0	0	3	0	0	0	3	Low Risk
GAA	CAA	400	134	E134Q	0	0	0	0	3	0	0	0	3	Low Risk
GTG	GAG	410	137	V137E	0	0	0	0	3	0	0	0	3	Low Risk
TCT	TGT	416	139	S139C	0	0	0	2	0	0	0	1	3	Low Risk
CAG	GAG	433	145	Q145E	0	0	0	0	3	0	0	0	3	Low Risk
CAG	CAT	435	145	Q145H	0	0	0	0	3	0	0	0	3	Low Risk
CAG	CAC	435	145	Q145H	0	0	0	0	3	0	0	0	3	Low Risk
CAC	GAC	571	191	H191D	0	0	0	0	3	0	0	0	3	Low Risk
CAC	CAA	573	191	H191Q	0	0	0	0	3	0	0	0	3	Low Risk
CAC	CAG	573	191	H191Q	0	0	0	0	3	0	0	0	3	Low Risk
GCA	GAA	620	207	A207E	0	0	0	0	3	0	0	0	3	Low Risk
CAT	CAA	624	208	H208Q	0	0	0	0	3	0	0	0	3	Low Risk
CAT	CAG	624	208	H208Q	0	0	0	0	3	0	0	0	3	Low Risk
AGG	AGT	12	4	R4S	0	0	0	0	3	0	0	1	4	Low Risk
GCG	GGG	14	5	A5G	0	0	0	0	0	4	0	0	4	Low Risk
GCG	TCG	13	5	A5S	0	0	0	0	0	4	0	0	4	Low Risk
GCG	GTG	14	5	A5V	0	0	0	0	0	4	0	0	4	Low Risk
GAG	GGG	17	6	E6G	0	0	0	0	3	0	0	1	4	Low Risk
GAC	GCC	26	9	D9A	0	0	0	0	3	0	0	1	4	Low Risk
GAC	AAC	25	9	D9N	0	0	0	0	3	0	0	1	4	Low Risk
GAC	GAA	27	9	D9E	0	0	0	0	0	4	0	0	4	Low Risk
GAG	GGG	29	10	E10G	0	0	0	0	3	0	0	1	4	Low Risk
GCC	GAC	32	11	A11D	0	0	0	0	3	0	0	1	4	Low Risk
GTA	GAA	38	13	V13E	0	0	0	0	3	0	0	1	4	Low Risk
GTA	GGA	38	13	V13G	0	0	0	0	0	4	0	0	4	Low Risk
GTA	TTA	37	13	V13L	0	0	0	0	0	4	0	0	4	Low Risk
GTA	CTA	37	13	V13L	0	0	0	0	0	4	0	0	4	Low Risk
GGC	AGC	40	14	G14S	0	0	0	0	0	4	0	0	4	Low Risk
GGC	GTC	41	14	G14V	0	0	0	0	0	4	0	0	4	Low Risk
GCG	GAG	44	15	A15E	0	0	0	0	3	0	0	1	4	Low Risk
GCG	TCG	43	15	A15S	0	0	0	0	0	4	0	0	4	Low Risk
GCG	ACG	43	15	A15T	0	0	0	0	0	4	0	0	4	Low Risk
GCG	GTG	44	15	A15V	0	0	0	0	0	4	0	0	4	Low Risk
GGC	AGC	55	19	G19S	0	0	0	0	0	4	0	0	4	Low Risk
GGC	GTC	56	19	G19V	0	0	0	0	0	4	0	0	4	Low Risk
GTC	GGC	59	20	V20G	0	0	0	0	0	4	0	0	4	Low Risk
GTC	CTC	58	20	V20L	0	0	0	0	0	4	0	0	4	Low Risk
GAA	GAC	63	21	E21D	0	0	0	0	0	4	0	0	4	Low Risk
TAC	TTC	68	23	Y23F	0	0	0	0	0	4	0	0	4	Low Risk
TAC	AAC	67	23	Y23N	0	0	0	0	0	4	0	0	4	Low Risk
GAA	GAC	78	26	E26D	0	0	0	0	0	4	0	0	4	Low Risk
GAA	GTA	80	27	E27V	0	0	0	0	3	0	0	1	4	Low Risk
GAC	GAA	84	28	D28E	0	0	0	0	0	4	0	0	4	Low Risk
GGC	AGC	85	29	G29S	0	0	0	0	0	4	0	0	4	Low Risk
GGC	GTC	86	29	G29V	0	0	0	0	0	4	0	0	4	Low Risk
GGG	GAG	89	30	G30E	0	0	0	0	3	0	0	1	4	Low Risk
GGG	GCG	89	30	G30A	0	0	0	0	0	4	0	0	4	Low Risk
GGG	GTG	89	30	G30V	0	0	0	0	0	4	0	0	4	Low Risk
GAG	GGG	92	31	E31G	0	0	0	0	3	0	0	1	4	Low Risk
GAG	GGG	95	32	E32G	0	0	0	0	3	0	0	1	4	Low Risk
GGC	AGC	100	34	G34S	0	0	0	0	0	4	0	0	4	Low Risk
GGC	GTC	101	34	G34V	0	0	0	0	0	4	0	0	4	Low Risk
GCC	GAC	104	35	A35D	0	0	0	0	3	0	0	1	4	Low Risk
GAG	GCG	110	37	E37A	0	0	0	0	3	0	0	1	4	Low Risk
GAG	GGG	110	37	E37G	0	0	0	0	3	0	0	1	4	Low Risk
TCC	ACC	112	38	S38T	0	0	0	0	0	0	3	1	4	Low Risk
GGC	AGC	115	39	G39S	0	0	0	0	0	4	0	0	4	Low Risk
GGC	GTC	116	39	G39V	0	0	0	0	0	4	0	0	4	Low Risk
GAG	GGG	125	42	E42G	0	0	0	0	3	0	0	1	4	Low Risk
GAG	GCG	137	46	E46A	0	0	0	0	3	0	0	1	4	Low Risk
GAG	GGG	137	46	E46G	0	0	0	0	3	0	0	1	4	Low Risk
GAA	GTA	140	47	E47V	0	0	0	0	3	0	0	1	4	Low Risk
CTG	ATG	142	48	L48M	0	0	0	0	0	4	0	0	4	Low Risk
GCC	GAC	149	50	A50D	0	0	0	0	3	0	0	1	4	Low Risk
GAG	GCG	152	51	E51A	0	0	0	0	3	0	0	1	4	Low Risk
GAG	GGG	152	51	E51G	0	0	0	0	3	0	0	1	4	Low Risk
GAG	GCG	158	53	E53A	0	0	0	0	3	0	0	1	4	Low Risk
GAG	GGG	158	53	E53G	0	0	0	0	3	0	0	1	4	Low Risk
ATG	ATA	162	54	M54I	0	0	0	0	0	4	0	0	4	Low Risk
ATG	ATC	162	54	M54I	0	0	0	0	0	4	0	0	4	Low Risk
ATG	TTG	160	54	M54L	0	0	0	0	0	4	0	0	4	Low Risk
ATG	CTG	160	54	M54L	0	0	0	0	0	4	0	0	4	Low Risk
ATG	GTG	160	54	M54V	0	0	0	0	0	4	0	0	4	Low Risk
GCC	TCC	166	56	A56S	0	0	0	0	0	4	0	0	4	Low Risk
GGG	GAG	170	57	G57E	0	0	0	0	3	0	0	1	4	Low Risk
GGG	GTG	170	57	G57V	0	0	0	0	0	4	0	0	4	Low Risk
CGG	GGG	172	58	R58G	0	0	0	0	3	0	0	1	4	Low Risk
GTG	GCG	185	62	V62A	0	0	0	0	0	4	0	0	4	Low Risk
GTG	TTG	184	62	V62L	0	0	0	0	0	4	0	0	4	Low Risk
GTG	ATG	184	62	V62M	0	0	0	0	0	4	0	0	4	Low Risk
CTG	ATG	187	63	L63M	0	0	0	0	0	4	0	0	4	Low Risk
CGC	CAC	191	64	R64H	0	4	0	0	0	0	0	0	4	Low Risk
TCG	TGG	194	65	S65W	2	0	0	2	0	0	0	0	4	Low Risk
TCG	GCG	193	65	S65A	0	0	0	0	0	4	0	0	4	Low Risk
GTG	GCG	197	66	V66A	0	0	0	0	0	4	0	0	4	Low Risk
GTG	TTG	196	66	V66L	0	0	0	0	0	4	0	0	4	Low Risk
GTG	ATG	196	66	V66M	0	0	0	0	0	4	0	0	4	Low Risk
GTC	CTC	247	83	V83L	0	0	0	0	0	4	0	0	4	Low Risk
GGC	AGC	316	106	G106S	0	0	4	0	0	0	0	0	4	Low Risk
GGC	GTC	317	106	G106V	0	0	4	0	0	0	0	0	4	Low Risk
GCA	TCA	364	122	A122S	0	0	0	0	0	4	0	0	4	Low Risk
GCA	ACA	364	122	A122T	0	0	0	0	0	4	0	0	4	Low Risk
ACA	GCA	370	124	T124A	0	0	0	0	0	4	0	0	4	Low Risk
ACA	ATA	371	124	T124I	0	0	0	0	0	4	0	0	4	Low Risk
ACA	TCA	370	124	T124S	0	0	0	0	0	4	0	0	4	Low Risk
GAT	CAT	376	126	D126H	0	0	0	0	3	0	0	1	4	Low Risk
GAT	AAT	376	126	D126N	0	0	0	0	3	0	0	1	4	Low Risk
GAT	GTT	377	126	D126V	0	0	0	0	3	0	0	1	4	Low Risk
ACT	ATT	398	133	T133I	0	0	0	0	0	4	0	0	4	Low Risk
ACT	TCT	397	133	T133S	0	0	0	0	0	4	0	0	4	Low Risk
GAA	GAC	402	134	E134D	0	0	0	0	0	4	0	0	4	Low Risk
TTA	ATA	403	135	L135I	0	0	0	0	0	4	0	0	4	Low Risk
TTA	TCA	404	135	L135S	0	0	0	0	0	4	0	0	4	Low Risk
TTA	GTA	403	135	L135V	0	0	0	0	0	4	0	0	4	Low Risk
TTT	TCT	407	136	F136S	0	0	0	0	0	4	0	0	4	Low Risk
CTC	GTC	418	140	L140V	0	0	0	0	0	4	0	0	4	Low Risk
AAT	GAT	421	141	N141D	0	0	0	0	3	0	0	1	4	Low Risk
AAT	AGT	422	141	N141S	0	0	0	0	0	4	0	0	4	Low Risk
GTT	GAT	425	142	V142D	0	0	0	0	3	0	0	1	4	Low Risk
GTT	CTT	424	142	V142L	0	0	0	0	0	4	0	0	4	Low Risk
GAC	GCC	428	143	D143A	0	0	0	0	3	0	0	1	4	Low Risk
GAC	AAC	427	143	D143N	0	0	0	0	3	0	0	1	4	Low Risk
ATT	CTT	439	147	I147L	0	0	4	0	0	0	0	0	4	Low Risk
ATT	ACT	440	147	I147T	0	0	4	0	0	0	0	0	4	Low Risk
ATT	GTT	439	147	I147V	0	0	4	0	0	0	0	0	4	Low Risk
TTT	ATT	442	148	F148I	0	0	4	0	0	0	0	0	4	Low Risk
TTT	CTT	442	148	F148L	0	0	4	0	0	0	0	0	4	Low Risk
TTT	TTA	444	148	F148L	0	0	4	0	0	0	0	0	4	Low Risk
TTT	TTG	444	148	F148L	0	0	4	0	0	0	0	0	4	Low Risk
TTT	TCT	443	148	F148S	0	0	4	0	0	0	0	0	4	Low Risk
TTT	GTT	442	148	F148V	0	0	4	0	0	0	0	0	4	Low Risk
GAC	GAA	537	179	D179E	0	4	0	0	0	0	0	0	4	Low Risk
GTC	CTC	541	181	V181L	0	4	0	0	0	0	0	0	4	Low Risk
GAC	GAA	570	190	D190E	0	0	0	0	0	4	0	0	4	Low Risk
CAC	AAC	571	191	H191N	0	0	0	0	3	0	0	1	4	Low Risk
AAT	CAT	577	193	N193H	0	0	0	0	3	0	0	1	4	Low Risk
AAT	ATT	578	193	N193I	0	0	0	0	3	0	0	1	4	Low Risk
GTG	TTG	580	194	V194L	0	0	4	0	0	0	0	0	4	Low Risk
GCA	GTA	620	207	A207V	0	0	0	0	0	4	0	0	4	Low Risk
CAT	GAT	622	208	H208D	0	0	0	0	3	0	0	1	4	Low Risk
CAT	AAT	622	208	H208N	0	0	0	0	3	0	0	1	4	Low Risk
ATG	TTG	631	211	M211L	0	0	4	0	0	0	0	0	4	Low Risk
ATG	CTG	631	211	M211L	0	0	4	0	0	0	0	0	4	Low Risk
ATG	GTG	631	211	M211V	0	0	4	0	0	0	0	0	4	Low Risk
GGA	GCA	635	212	G212A	0	0	4	0	0	0	0	0	4	Low Risk
ATG	AAG	2	1	M1K	0	0	0	2	3	0	0	0	5	Low Risk
ATG	AGG	2	1	M1R	0	0	0	2	3	0	0	0	5	Low Risk
GAG	GAT	18	6	E6D	0	0	0	0	0	4	0	1	5	Low Risk
GAG	GAC	18	6	E6D	0	0	0	0	0	4	0	1	5	Low Risk
AAC	AGC	20	7	N7S	0	0	0	0	0	4	0	1	5	Low Risk
AAC	ACC	20	7	N7T	0	0	0	0	0	4	0	1	5	Low Risk
GAC	TAC	25	9	D9Y	0	0	0	2	3	0	0	0	5	Low Risk
GAC	GAG	27	9	D9E	0	0	0	0	0	4	0	1	5	Low Risk
GAG	GAT	30	10	E10D	0	0	0	0	0	4	0	1	5	Low Risk
GAG	GAC	30	10	E10D	0	0	0	0	0	4	0	1	5	Low Risk
GCC	GGC	32	11	A11G	0	0	0	0	0	4	0	1	5	Low Risk
GAG	GAT	36	12	E12D	0	0	0	0	0	4	0	1	5	Low Risk
GAG	GAC	36	12	E12D	0	0	0	0	0	4	0	1	5	Low Risk
GGC	GCC	41	14	G14A	0	0	0	0	0	4	0	1	5	Low Risk
GAG	GAT	48	16	E16D	0	0	0	0	0	4	0	1	5	Low Risk
GAG	GAC	48	16	E16D	0	0	0	0	0	4	0	1	5	Low Risk
GAG	GAT	51	17	E17D	0	0	0	0	0	4	0	1	5	Low Risk
GAG	GAC	51	17	E17D	0	0	0	0	0	4	0	1	5	Low Risk
GGC	GCC	56	19	G19A	0	0	0	0	0	4	0	1	5	Low Risk
GTC	GCC	59	20	V20A	0	0	0	0	0	4	0	1	5	Low Risk
GTC	ATC	58	20	V20I	0	0	0	0	0	4	0	1	5	Low Risk
GAA	GAT	63	21	E21D	0	0	0	0	0	4	0	1	5	Low Risk
GAG	GAT	66	22	E22D	0	0	0	0	0	4	0	1	5	Low Risk
GAG	GAC	66	22	E22D	0	0	0	0	0	4	0	1	5	Low Risk
TAC	TCC	68	23	Y23S	0	0	0	0	0	4	0	1	5	Low Risk
GGC	CGC	70	24	G24R	0	0	0	2	3	0	0	0	5	Low Risk
GAA	AAA	76	26	E26K	0	0	0	2	3	0	0	0	5	Low Risk
GAA	GAT	78	26	E26D	0	0	0	0	0	4	0	1	5	Low Risk
GAA	AAA	79	27	E27K	0	0	0	2	3	0	0	0	5	Low Risk
GAC	TAC	82	28	D28Y	0	0	0	2	3	0	0	0	5	Low Risk
GAC	GAG	84	28	D28E	0	0	0	0	0	4	0	1	5	Low Risk
GGC	GCC	86	29	G29A	0	0	0	0	0	4	0	1	5	Low Risk
GCC	ACC	103	35	A35T	0	0	0	0	0	4	0	1	5	Low Risk
GCC	GTC	104	35	A35V	0	0	0	0	0	4	0	1	5	Low Risk
TCC	CCC	112	38	S38P	0	0	0	2	0	0	3	0	5	Low Risk
GGC	GCC	116	39	G39A	0	0	0	0	0	4	0	1	5	Low Risk
GAA	AAA	121	41	E41K	0	0	0	2	3	0	0	0	5	Low Risk
TCC	CCC	127	43	S43P	0	0	0	2	0	0	3	0	5	Low Risk
GGC	CGC	130	44	G44R	0	0	0	2	3	0	0	0	5	Low Risk
CCG	CGG	134	45	P45R	0	0	0	2	3	0	0	0	5	Low Risk
CTG	CAG	143	48	L48Q	0	0	0	0	0	4	0	1	5	Low Risk
CTG	GTG	142	48	L48V	0	0	0	0	0	4	0	1	5	Low Risk
GGC	CGC	145	49	G49R	0	0	0	2	3	0	0	0	5	Low Risk
GGC	GCC	146	49	G49A	0	0	0	0	0	4	0	1	5	Low Risk
GCC	GTC	149	50	A50V	0	0	0	0	0	4	0	1	5	Low Risk
GAG	GAT	156	52	E52D	0	0	0	0	0	4	0	1	5	Low Risk
GAG	GAC	156	52	E52D	0	0	0	0	0	4	0	1	5	Low Risk
ATG	ATT	162	54	M54I	0	0	0	0	0	4	0	1	5	Low Risk
ATG	ACG	161	54	M54T	0	0	0	0	0	4	0	1	5	Low Risk
GAG	GAT	165	55	E55D	0	0	0	0	0	4	0	1	5	Low Risk
GAG	GAC	165	55	E55D	0	0	0	0	0	4	0	1	5	Low Risk
GCC	ACC	166	56	A56T	0	0	0	0	0	4	0	1	5	Low Risk
CCG	CGG	176	59	P59R	0	0	0	2	3	0	0	0	5	Low Risk
GTG	CTG	184	62	V62L	0	0	0	0	0	4	0	1	5	Low Risk
CTG	CAG	188	63	L63Q	0	0	0	0	0	4	0	1	5	Low Risk
CTG	GTG	187	63	L63V	0	0	0	0	0	4	0	1	5	Low Risk
TCG	CCG	193	65	S65P	0	0	0	2	3	0	0	0	5	Low Risk
GTG	CTG	196	66	V66L	0	0	0	0	0	4	0	1	5	Low Risk
GAG	GTG	209	70	E70V	2	0	0	0	3	0	0	0	5	Low Risk
GAG	GAT	210	70	E70D	0	0	0	0	0	4	0	1	5	Low Risk
GAG	GAC	210	70	E70D	0	0	0	0	0	4	0	1	5	Low Risk
AGT	ATT	239	80	S80I	0	0	0	0	0	4	0	1	5	Low Risk
AGT	ACT	239	80	S80T	0	0	0	0	0	4	0	1	5	Low Risk
GTC	GCC	248	83	V83A	0	0	0	0	0	4	0	1	5	Low Risk
CAG	CTG	287	96	Q96L	0	0	4	0	0	0	0	1	5	Low Risk
TAC	TCC	293	98	Y98S	0	4	0	0	0	0	0	1	5	Low Risk
GGC	GCC	317	106	G106A	0	0	4	0	0	0	0	1	5	Low Risk
GCA	CCA	364	122	A122P	0	0	0	2	3	0	0	0	5	Low Risk
GGG	GCG	368	123	G123A	0	0	0	2	3	0	0	0	5	Low Risk
GGG	AGG	367	123	G123R	0	0	0	2	3	0	0	0	5	Low Risk
GGG	GTG	368	123	G123V	0	0	0	2	3	0	0	0	5	Low Risk
GAT	TAT	376	126	D126Y	0	0	0	2	3	0	0	0	5	Low Risk
GAT	GAA	378	126	D126E	0	0	0	0	0	4	0	1	5	Low Risk
GAT	GAG	378	126	D126E	0	0	0	0	0	4	0	1	5	Low Risk
GGG	AGG	379	127	G127R	0	0	0	2	3	0	0	0	5	Low Risk
CTG	GTG	385	129	L129V	0	0	4	0	0	0	0	1	5	Low Risk
AAC	ACC	392	131	N131T	0	0	0	0	0	4	0	1	5	Low Risk
ACT	GCT	397	133	T133A	0	0	0	0	0	4	0	1	5	Low Risk
ACT	AGT	398	133	T133S	0	0	0	0	0	4	0	1	5	Low Risk
GAA	GAT	402	134	E134D	0	0	0	0	0	4	0	1	5	Low Risk
TCT	GCT	415	139	S139A	0	0	0	0	0	4	0	1	5	Low Risk
CTC	CGC	419	140	L140R	0	0	0	2	3	0	0	0	5	Low Risk
AAT	TAT	421	141	N141Y	0	0	0	2	3	0	0	0	5	Low Risk
GAC	GTC	428	143	D143V	2	0	0	0	3	0	0	0	5	Low Risk
GAC	GGC	428	143	D143G	0	0	0	2	3	0	0	0	5	Low Risk
GGA	AGA	430	144	G144R	0	0	0	2	3	0	0	0	5	Low Risk
GGA	CGA	430	144	G144R	0	0	0	2	3	0	0	0	5	Low Risk
CAG	AAG	433	145	Q145K	0	0	0	2	3	0	0	0	5	Low Risk
CAG	CCG	434	145	Q145P	0	0	0	2	3	0	0	0	5	Low Risk
CAG	CGG	434	145	Q145R	0	0	0	2	3	0	0	0	5	Low Risk
ATT	ATG	441	147	I147M	0	0	4	0	0	0	0	1	5	Low Risk
ATT	AGT	440	147	I147S	0	0	4	0	0	0	0	1	5	Low Risk
TTT	TAT	443	148	F148Y	0	0	4	0	0	0	0	1	5	Low Risk
AAT	ACT	449	150	N150T	0	0	4	0	0	0	0	1	5	Low Risk
CTG	CAG	458	153	L153Q	0	4	0	0	0	0	0	1	5	Low Risk
TAT	TTT	467	156	Y156F	0	4	0	0	0	0	0	1	5	Low Risk
ACT	AAT	470	157	T157N	0	4	0	0	0	0	0	1	5	Low Risk
GAG	GAT	519	173	E173D	0	0	0	0	0	4	0	1	5	Low Risk
GAG	GAC	519	173	E173D	0	0	0	0	0	4	0	1	5	Low Risk
GAC	GAG	537	179	D179E	0	4	0	0	0	0	0	1	5	Low Risk
GTC	GCC	542	181	V181A	0	4	0	0	0	0	0	1	5	Low Risk
GTC	ATC	541	181	V181I	0	4	0	0	0	0	0	1	5	Low Risk
GAC	GAG	570	190	D190E	0	0	0	0	0	4	0	1	5	Low Risk
CAC	CGC	572	191	H191R	0	0	0	2	3	0	0	0	5	Low Risk
AAT	TAT	577	193	N193Y	0	0	0	2	3	0	0	0	5	Low Risk
GTG	CTG	580	194	V194L	0	0	4	0	0	0	0	1	5	Low Risk
GCA	CCA	619	207	A207P	0	0	0	2	3	0	0	0	5	Low Risk
ATG	ACG	632	211	M211T	0	0	4	0	0	0	0	1	5	Low Risk
GAT	GAA	639	213	D213E	0	0	4	0	0	0	0	1	5	Low Risk
GAT	GAG	639	213	D213E	0	0	4	0	0	0	0	1	5	Low Risk
CCC	CAC	5	2	P2H	0	0	0	2	3	0	0	1	6	Low Risk
CCC	CGC	5	2	P2R	0	0	0	2	3	0	0	1	6	Low Risk
GAG	AAG	16	6	E6K	0	0	0	2	3	0	0	1	6	Low Risk
AAC	TAC	19	7	N7Y	0	0	0	2	0	4	0	0	6	Low Risk
GAG	AAG	28	10	E10K	0	0	0	2	3	0	0	1	6	Low Risk
GAG	AAG	46	16	E16K	0	0	0	2	3	0	0	1	6	Low Risk
GAG	AAG	64	22	E22K	0	0	0	2	3	0	0	1	6	Low Risk
CCT	CTT	74	25	P25L	0	0	0	2	0	4	0	0	6	Low Risk
CCT	TCT	73	25	P25S	0	0	0	2	0	4	0	0	6	Low Risk
CCT	ACT	73	25	P25T	0	0	0	2	0	4	0	0	6	Low Risk
GAG	AAG	91	31	E31K	0	0	0	2	3	0	0	1	6	Low Risk
GAG	AAG	106	36	E36K	0	0	0	2	3	0	0	1	6	Low Risk
GAG	AAG	109	37	E37K	0	0	0	2	3	0	0	1	6	Low Risk
TCC	TTC	113	38	S38F	0	0	0	2	0	0	3	1	6	Low Risk
TCC	TAC	113	38	S38Y	0	0	0	2	0	0	3	1	6	Low Risk
CCG	GCG	118	40	P40A	0	0	0	2	0	4	0	0	6	Low Risk
CCG	CAG	119	40	P40Q	0	0	0	2	0	4	0	0	6	Low Risk
CCG	TCG	118	40	P40S	0	0	0	2	0	4	0	0	6	Low Risk
CCG	ACG	118	40	P40T	0	0	0	2	0	4	0	0	6	Low Risk
GAG	AAG	124	42	E42K	0	0	0	2	3	0	0	1	6	Low Risk
TCC	TTC	128	43	S43F	0	0	0	2	0	0	3	1	6	Low Risk
CCG	GCG	133	45	P45A	0	0	0	2	0	4	0	0	6	Low Risk
GAG	AAG	157	53	E53K	0	0	0	2	3	0	0	1	6	Low Risk
GCC	CCC	166	56	A56P	0	0	0	2	0	4	0	0	6	Low Risk
CCC	CGC	182	61	P61R	0	0	0	2	3	0	0	1	6	Low Risk
CCC	TCC	181	61	P61S	0	0	0	2	0	4	0	0	6	Low Risk
TCG	TTG	194	65	S65L	2	0	0	0	0	4	0	0	6	Low Risk
GTG	GGG	197	66	V66G	0	0	0	2	0	4	0	0	6	Low Risk
AGT	TGT	238	80	S80C	0	0	0	2	0	4	0	0	6	Low Risk
GTC	TTC	247	83	V83F	0	0	0	2	0	4	0	0	6	Low Risk
GTC	GGC	248	83	V83G	0	0	0	2	0	4	0	0	6	Low Risk
CCA	ACA	295	99	P99T	0	4	0	2	0	0	0	0	6	Low Risk
CCG	TCG	304	102	P102S	0	4	0	2	0	0	0	0	6	Low Risk
CCT	TCT	307	103	P103S	0	0	0	2	0	4	0	0	6	Low Risk
CCT	ACT	307	103	P103T	0	0	0	2	0	4	0	0	6	Low Risk
CTC	GTC	352	118	L118V	2	0	4	0	0	0	0	0	6	Low Risk
GCA	GGA	365	122	A122G	0	0	0	2	0	4	0	0	6	Low Risk
GGG	GAG	368	123	G123E	0	0	0	2	3	0	0	1	6	Low Risk
GGG	CGG	367	123	G123R	0	0	0	2	3	0	0	1	6	Low Risk
ACA	AAA	371	124	T124K	0	0	0	2	3	0	0	1	6	Low Risk
GAT	GGT	377	126	D126G	0	0	0	2	3	0	0	1	6	Low Risk
GGG	CGG	379	127	G127R	0	0	0	2	3	0	0	1	6	Low Risk
CTT	TTT	382	128	L128F	0	0	4	2	0	0	0	0	6	Low Risk
AAC	ATC	392	131	N131I	2	0	0	0	3	0	0	1	6	Low Risk
CAA	CCA	395	132	Q132P	0	4	0	2	0	0	0	0	6	Low Risk
GTG	GGG	410	137	V137G	0	0	0	2	0	4	0	0	6	Low Risk
CCA	CAA	413	138	P138Q	0	0	0	2	0	4	0	0	6	Low Risk
CCA	TCA	412	138	P138S	0	0	0	2	0	4	0	0	6	Low Risk
CCA	ACA	412	138	P138T	0	0	0	2	0	4	0	0	6	Low Risk
CTC	CCC	419	140	L140P	0	0	0	2	3	0	0	1	6	Low Risk
CTC	TTC	418	140	L140F	0	0	0	2	0	4	0	0	6	Low Risk
GTT	TTT	424	142	V142F	0	0	0	2	0	4	0	0	6	Low Risk
CCT	TCT	436	146	P146S	0	0	0	2	0	4	0	0	6	Low Risk
CCT	ACT	436	146	P146T	0	0	0	2	0	4	0	0	6	Low Risk
ATT	TTT	439	147	I147F	0	0	4	2	0	0	0	0	6	Low Risk
ACT	CCT	469	157	T157P	0	4	0	2	0	0	0	0	6	Low Risk
CCT	CGT	515	172	P172R	0	0	0	2	3	0	0	1	6	Low Risk
CCT	TCT	514	172	P172S	0	0	0	2	0	4	0	0	6	Low Risk
CCT	ACT	514	172	P172T	0	0	0	2	0	4	0	0	6	Low Risk
GTC	TTC	541	181	V181F	0	4	0	2	0	0	0	0	6	Low Risk
GTC	GGC	542	181	V181G	0	4	0	2	0	0	0	0	6	Low Risk
CAC	CCC	572	191	H191P	0	0	0	2	3	0	0	1	6	Low Risk
CCA	TCA	574	192	P192S	0	0	0	2	0	4	0	0	6	Low Risk
CCA	ACA	574	192	P192T	0	0	0	2	0	4	0	0	6	Low Risk
ATT	TTT	616	206	I206F	0	0	4	2	0	0	0	0	6	Low Risk
CAA	CCA	626	209	Q209P	0	0	0	2	0	4	0	0	6	Low Risk
CGG	CTG	8	3	R3L	0	0	0	0	3	4	0	0	7	Low Risk
CGG	CAG	8	3	R3Q	0	0	0	0	3	4	0	0	7	Low Risk
CGG	TGG	7	3	R3W	0	0	0	0	3	4	0	0	7	Low Risk
AGG	GGG	10	4	R4G	0	0	0	0	3	4	0	0	7	Low Risk
AGG	TGG	10	4	R4W	0	0	0	0	3	4	0	0	7	Low Risk
GAG	CAG	16	6	E6Q	0	0	0	0	3	4	0	0	7	Low Risk
GAG	GTG	17	6	E6V	0	0	0	0	3	4	0	0	7	Low Risk
GAG	GTG	29	10	E10V	0	0	0	0	3	4	0	0	7	Low Risk
GAG	CAG	34	12	E12Q	0	0	0	0	3	4	0	0	7	Low Risk
GAG	GTG	35	12	E12V	0	0	0	0	3	4	0	0	7	Low Risk
GGC	TGC	40	14	G14C	0	0	0	2	0	4	0	1	7	Low Risk
GGC	GAC	41	14	G14D	0	0	0	0	3	4	0	0	7	Low Risk
GAG	CAG	46	16	E16Q	0	0	0	0	3	4	0	0	7	Low Risk
GAG	GTG	47	16	E16V	0	0	0	0	3	4	0	0	7	Low Risk
GAG	CAG	49	17	E17Q	0	0	0	0	3	4	0	0	7	Low Risk
GAG	GTG	50	17	E17V	0	0	0	0	3	4	0	0	7	Low Risk
GGC	TGC	55	19	G19C	0	0	0	2	0	4	0	1	7	Low Risk
GGC	GAC	56	19	G19D	0	0	0	0	3	4	0	0	7	Low Risk
GTC	GAC	59	20	V20D	0	0	0	0	3	4	0	0	7	Low Risk
GAA	GCA	62	21	E21A	0	0	0	0	3	4	0	0	7	Low Risk
GAA	GGA	62	21	E21G	0	0	0	0	3	4	0	0	7	Low Risk
GAA	CAA	61	21	E21Q	0	0	0	0	3	4	0	0	7	Low Risk
GAG	CAG	64	22	E22Q	0	0	0	0	3	4	0	0	7	Low Risk
GAG	GTG	65	22	E22V	0	0	0	0	3	4	0	0	7	Low Risk
TAC	GAC	67	23	Y23D	0	0	0	0	3	4	0	0	7	Low Risk
TAC	CAC	67	23	Y23H	0	0	0	0	3	4	0	0	7	Low Risk
CCT	GCT	73	25	P25A	0	0	0	2	0	4	0	1	7	Low Risk
GAA	GCA	77	26	E26A	0	0	0	0	3	4	0	0	7	Low Risk
GAA	GGA	77	26	E26G	0	0	0	0	3	4	0	0	7	Low Risk
GAA	CAA	79	27	E27Q	0	0	0	0	3	4	0	0	7	Low Risk
GGC	TGC	85	29	G29C	0	0	0	2	0	4	0	1	7	Low Risk
GGC	GAC	86	29	G29D	0	0	0	0	3	4	0	0	7	Low Risk
GAG	GTG	92	31	E31V	0	0	0	0	3	4	0	0	7	Low Risk
GAG	GTG	95	32	E32V	0	0	0	0	3	4	0	0	7	Low Risk
TCG	GCG	97	33	S33A	0	0	0	0	0	4	3	0	7	Low Risk
TCG	TTG	98	33	S33L	0	0	0	0	0	4	3	0	7	Low Risk
TCG	ACG	97	33	S33T	0	0	0	0	0	4	3	0	7	Low Risk
GGC	TGC	100	34	G34C	0	0	0	2	0	4	0	1	7	Low Risk
GGC	GAC	101	34	G34D	0	0	0	0	3	4	0	0	7	Low Risk
GAG	GTG	107	36	E36V	0	0	0	0	3	4	0	0	7	Low Risk
GAG	CAG	109	37	E37Q	0	0	0	0	3	4	0	0	7	Low Risk
GAG	GTG	110	37	E37V	0	0	0	0	3	4	0	0	7	Low Risk
GGC	TGC	115	39	G39C	0	0	0	2	0	4	0	1	7	Low Risk
GGC	GAC	116	39	G39D	0	0	0	0	3	4	0	0	7	Low Risk
CCG	CTG	119	40	P40L	0	0	0	2	0	4	0	1	7	Low Risk
GAA	GCA	122	41	E41A	0	0	0	0	3	4	0	0	7	Low Risk
GAG	GTG	125	42	E42V	0	0	0	0	3	4	0	0	7	Low Risk
TCC	GCC	127	43	S43A	0	0	0	0	0	4	3	0	7	Low Risk
CCG	CTG	134	45	P45L	0	0	0	2	0	4	0	1	7	Low Risk
GAG	GTG	137	46	E46V	0	0	0	0	3	4	0	0	7	Low Risk
GAA	GGA	140	47	E47G	0	0	0	0	3	4	0	0	7	Low Risk
CTG	CCG	143	48	L48P	0	0	0	2	0	4	0	1	7	Low Risk
GAG	CAG	154	52	E52Q	0	0	0	0	3	4	0	0	7	Low Risk
GAG	CAG	163	55	E55Q	0	0	0	0	3	4	0	0	7	Low Risk
GAG	GTG	164	55	E55V	0	0	0	0	3	4	0	0	7	Low Risk
CGG	CAG	173	58	R58Q	0	0	0	0	3	4	0	0	7	Low Risk
CGG	TGG	172	58	R58W	0	0	0	0	3	4	0	0	7	Low Risk
CGG	CTG	179	60	R60L	0	0	0	0	3	4	0	0	7	Low Risk
CGG	CAG	179	60	R60Q	0	0	0	0	3	4	0	0	7	Low Risk
CGG	TGG	178	60	R60W	0	0	0	0	3	4	0	0	7	Low Risk
CCC	ACC	181	61	P61T	0	0	0	2	0	4	0	1	7	Low Risk
GTG	GAG	197	66	V66E	0	0	0	0	3	4	0	0	7	Low Risk
TCG	ACG	202	68	S68T	0	0	0	0	0	4	3	0	7	Low Risk
CGC	AGC	205	69	R69S	0	4	0	0	3	0	0	0	7	Low Risk
GAG	CAG	208	70	E70Q	0	0	0	0	3	4	0	0	7	Low Risk
CCC	ACC	211	71	P71T	0	0	4	2	0	0	0	1	7	Low Risk
CGC	CAC	236	79	R79H	0	4	0	0	0	0	3	0	7	Low Risk
AGT	GGT	238	80	S80G	0	0	0	2	0	4	0	1	7	Low Risk
AGT	AAT	239	80	S80N	0	0	0	0	3	4	0	0	7	Low Risk
GAC	CAC	274	92	D92H	0	0	0	0	3	4	0	0	7	Low Risk
GAC	GTC	275	92	D92V	0	0	0	0	3	4	0	0	7	Low Risk
GGC	GAC	278	93	G93D	0	0	4	0	3	0	0	0	7	Low Risk
CAG	GAG	286	96	Q96E	0	0	4	0	3	0	0	0	7	Low Risk
TAC	TGC	293	98	Y98C	0	4	0	2	0	0	0	1	7	Low Risk
TAC	GAC	292	98	Y98D	0	4	0	0	3	0	0	0	7	Low Risk
TAC	CAC	292	98	Y98H	0	4	0	0	3	0	0	0	7	Low Risk
TAC	AAC	292	98	Y98N	0	4	0	0	3	0	0	0	7	Low Risk
ACG	GCG	298	100	T100A	0	0	0	0	0	4	3	0	7	Low Risk
ACG	TCG	298	100	T100S	0	0	0	0	0	4	3	0	7	Low Risk
GGC	TGC	316	106	G106C	0	0	4	2	0	0	0	1	7	Low Risk
GGC	GAC	317	106	G106D	0	0	4	0	3	0	0	0	7	Low Risk
CGA	CAA	338	113	R113Q	0	0	0	0	3	4	0	0	7	Low Risk
CTT	CAT	347	116	L116H	0	0	0	0	3	4	0	0	7	Low Risk
GAT	GAA	363	121	D121E	2	0	4	0	0	0	0	1	7	Low Risk
GAT	GAG	363	121	D121E	2	0	4	0	0	0	0	1	7	Low Risk
CAC	GAC	373	125	H125D	0	0	0	0	3	4	0	0	7	Low Risk
CAC	CTC	374	125	H125L	0	0	0	0	3	4	0	0	7	Low Risk
CAC	CAA	375	125	H125Q	0	0	0	0	3	4	0	0	7	Low Risk
CAC	CAG	375	125	H125Q	0	0	0	0	3	4	0	0	7	Low Risk
CAA	GAA	394	132	Q132E	0	4	0	0	3	0	0	0	7	Low Risk
CAA	CAT	396	132	Q132H	0	4	0	0	3	0	0	0	7	Low Risk
CAA	CAC	396	132	Q132H	0	4	0	0	3	0	0	0	7	Low Risk
TTT	TGT	407	136	F136C	0	0	0	2	0	4	0	1	7	Low Risk
TCT	TAT	416	139	S139Y	0	0	0	2	0	4	0	1	7	Low Risk
CTC	CAC	419	140	L140H	0	0	0	0	3	4	0	0	7	Low Risk
GAC	CAC	427	143	D143H	0	0	0	0	3	4	0	0	7	Low Risk
TTT	TGT	443	148	F148C	0	0	4	2	0	0	0	1	7	Low Risk
GTG	GCG	464	155	V155A	0	4	0	0	0	0	3	0	7	Low Risk
TAT	GAT	466	156	Y156D	0	4	0	0	3	0	0	0	7	Low Risk
CGG	TGG	499	167	R167W	0	0	4	0	3	0	0	0	7	Low Risk
AGC	GGC	502	168	S168G	0	0	4	0	0	0	3	0	7	Low Risk
GAG	CAG	517	173	E173Q	0	0	0	0	3	4	0	0	7	Low Risk
GAG	GTG	518	173	E173V	0	0	0	0	3	4	0	0	7	Low Risk
AAT	ACT	521	174	N174T	2	4	0	0	0	0	0	1	7	Low Risk
GAA	CAA	565	189	E189Q	0	0	4	0	3	0	0	0	7	Low Risk
GAC	CAC	568	190	D190H	0	0	0	0	3	4	0	0	7	Low Risk
GAC	GTC	569	190	D190V	0	0	0	0	3	4	0	0	7	Low Risk
CAC	CTC	572	191	H191L	0	0	0	0	3	4	0	0	7	Low Risk
GAC	GTC	590	197	D197V	0	0	4	0	3	0	0	0	7	Low Risk
GAG	CAG	595	199	E199Q	0	0	4	0	3	0	0	0	7	Low Risk
CGG	CTG	599	200	R200L	0	0	4	0	3	0	0	0	7	Low Risk
CGG	CAG	599	200	R200Q	0	0	4	0	3	0	0	0	7	Low Risk
CGG	TGG	598	200	R200W	0	0	4	0	3	0	0	0	7	Low Risk
GAG	GTG	611	204	E204V	0	0	4	0	3	0	0	0	7	Low Risk
CGC	CTC	614	205	R205L	0	0	4	0	3	0	0	0	7	Low Risk
CGC	AGC	613	205	R205S	0	0	4	0	3	0	0	0	7	Low Risk
CAT	CTT	623	208	H208L	0	0	0	0	3	4	0	0	7	Low Risk
CAA	GAA	625	209	Q209E	0	0	0	0	3	4	0	0	7	Low Risk
CAA	CAT	627	209	Q209H	0	0	0	0	3	4	0	0	7	Low Risk
CAA	CAC	627	209	Q209H	0	0	0	0	3	4	0	0	7	Low Risk
CAA	CTA	626	209	Q209L	0	0	0	0	3	4	0	0	7	Low Risk
CGG	CAG	629	210	R210Q	0	0	4	0	3	0	0	0	7	Low Risk
CGG	TGG	628	210	R210W	0	0	4	0	3	0	0	0	7	Low Risk
GGA	GAA	635	212	G212E	0	0	4	0	3	0	0	0	7	Low Risk
CGG	GGG	7	3	R3G	0	0	0	0	3	4	0	1	8	High Risk
GCG	GAG	14	5	A5E	0	0	0	0	3	4	0	1	8	High Risk
GAG	GCG	17	6	E6A	0	0	0	0	3	4	0	1	8	High Risk
AAC	GAC	19	7	N7D	0	0	0	0	3	4	0	1	8	High Risk
AAC	CAC	19	7	N7H	0	0	0	0	3	4	0	1	8	High Risk
GAG	GCG	29	10	E10A	0	0	0	0	3	4	0	1	8	High Risk
GAG	GCG	35	12	E12A	0	0	0	0	3	4	0	1	8	High Risk
GAG	GGG	35	12	E12G	0	0	0	0	3	4	0	1	8	High Risk
GAG	GCG	47	16	E16A	0	0	0	0	3	4	0	1	8	High Risk
GAG	GGG	47	16	E16G	0	0	0	0	3	4	0	1	8	High Risk
GAG	GCG	50	17	E17A	0	0	0	0	3	4	0	1	8	High Risk
GAG	GGG	50	17	E17G	0	0	0	0	3	4	0	1	8	High Risk
GAA	GTA	62	21	E21V	0	0	0	0	3	4	0	1	8	High Risk
GAG	GCG	65	22	E22A	0	0	0	0	3	4	0	1	8	High Risk
GAG	GGG	65	22	E22G	0	0	0	0	3	4	0	1	8	High Risk
GAA	GTA	77	26	E26V	0	0	0	0	3	4	0	1	8	High Risk
GAC	GCC	83	28	D28A	0	0	0	0	3	4	0	1	8	High Risk
GAC	AAC	82	28	D28N	0	0	0	0	3	4	0	1	8	High Risk
GAG	GCG	92	31	E31A	0	0	0	0	3	4	0	1	8	High Risk
GAG	GCG	95	32	E32A	0	0	0	0	3	4	0	1	8	High Risk
GAG	GCG	107	36	E36A	0	0	0	0	3	4	0	1	8	High Risk
GAG	GGG	107	36	E36G	0	0	0	0	3	4	0	1	8	High Risk
GAA	GTA	122	41	E41V	0	0	0	0	3	4	0	1	8	High Risk
GAG	GCG	125	42	E42A	0	0	0	0	3	4	0	1	8	High Risk
TCC	ACC	127	43	S43T	0	0	0	0	0	4	3	1	8	High Risk
GAG	GCG	155	52	E52A	0	0	0	0	3	4	0	1	8	High Risk
GAG	GGG	155	52	E52G	0	0	0	0	3	4	0	1	8	High Risk
GAG	GCG	164	55	E55A	0	0	0	0	3	4	0	1	8	High Risk
GAG	GGG	164	55	E55G	0	0	0	0	3	4	0	1	8	High Risk
GCC	GAC	167	56	A56D	0	0	0	0	3	4	0	1	8	High Risk
CGG	GGG	178	60	R60G	0	0	0	0	3	4	0	1	8	High Risk
CGC	CAC	206	69	R69H	0	4	0	0	0	4	0	0	8	High Risk
GTC	GGC	221	74	V74G	0	0	4	0	0	4	0	0	8	High Risk
GTC	CTC	220	74	V74L	0	0	4	0	0	4	0	0	8	High Risk
TTC	CTC	226	76	F76L	0	0	4	0	0	4	0	0	8	High Risk
TTC	TTA	228	76	F76L	0	0	4	0	0	4	0	0	8	High Risk
TTC	TTG	228	76	F76L	0	0	4	0	0	4	0	0	8	High Risk
TTC	GTC	226	76	F76V	0	0	4	0	0	4	0	0	8	High Risk
TTC	TAC	227	76	F76Y	0	0	4	0	0	4	0	0	8	High Risk
CCG	ACG	241	81	P81T	2	4	0	2	0	0	0	0	8	High Risk
GTG	GCG	251	84	V84A	0	0	4	0	0	4	0	0	8	High Risk
GTG	GGG	251	84	V84G	0	0	4	0	0	4	0	0	8	High Risk
GTG	TTG	250	84	V84L	0	0	4	0	0	4	0	0	8	High Risk
GTG	ATG	250	84	V84M	0	0	4	0	0	4	0	0	8	High Risk
CTG	ATG	253	85	L85M	0	0	4	0	0	4	0	0	8	High Risk
GTA	GCA	260	87	V87A	0	0	4	0	0	4	0	0	8	High Risk
GTA	GGA	260	87	V87G	0	0	4	0	0	4	0	0	8	High Risk
GTA	ATA	259	87	V87I	0	0	4	0	0	4	0	0	8	High Risk
GTA	TTA	259	87	V87L	0	0	4	0	0	4	0	0	8	High Risk
GTA	CTA	259	87	V87L	0	0	4	0	0	4	0	0	8	High Risk
CTC	GTC	265	89	L89V	0	0	4	0	0	4	0	0	8	High Risk
TTC	CTC	271	91	F91L	0	4	0	0	0	4	0	0	8	High Risk
TTC	TTA	273	91	F91L	0	4	0	0	0	4	0	0	8	High Risk
TTC	TTG	273	91	F91L	0	4	0	0	0	4	0	0	8	High Risk
TTC	GTC	271	91	F91V	0	4	0	0	0	4	0	0	8	High Risk
TTC	TAC	272	91	F91Y	0	4	0	0	0	4	0	0	8	High Risk
GAC	GCC	275	92	D92A	0	0	0	0	3	4	0	1	8	High Risk
GAC	AAC	274	92	D92N	0	0	0	0	3	4	0	1	8	High Risk
GGC	AGC	277	93	G93S	0	0	4	0	0	4	0	0	8	High Risk
GGC	GTC	278	93	G93V	0	0	4	0	0	4	0	0	8	High Risk
GAG	GCG	281	94	E94A	0	0	4	0	3	0	0	1	8	High Risk
TAC	TTC	293	98	Y98F	0	4	0	0	0	4	0	0	8	High Risk
ACG	ATG	299	100	T100M	0	0	0	0	0	4	3	1	8	High Risk
CTG	ATG	301	101	L101M	0	4	0	0	0	4	0	0	8	High Risk
CGC	CAC	320	107	R107H	0	4	4	0	0	0	0	0	8	High Risk
ATC	ATG	327	109	I109M	0	4	4	0	0	0	0	0	8	High Risk
GGT	GCT	341	114	G114A	2	0	0	2	0	4	0	0	8	High Risk
GGT	GTT	341	114	G114V	2	0	0	2	0	4	0	0	8	High Risk
CAC	AAC	343	115	H115N	0	4	0	0	3	0	0	1	8	High Risk
CTT	TTT	346	116	L116F	2	0	0	2	0	4	0	0	8	High Risk
TTC	CTC	355	119	F119L	0	0	4	0	0	4	0	0	8	High Risk
TTC	TTA	357	119	F119L	0	0	4	0	0	4	0	0	8	High Risk
TTC	TTG	357	119	F119L	0	0	4	0	0	4	0	0	8	High Risk
TTC	GTC	355	119	F119V	0	0	4	0	0	4	0	0	8	High Risk
TTC	TAC	356	119	F119Y	0	0	4	0	0	4	0	0	8	High Risk
CAC	AAC	373	125	H125N	0	0	0	0	3	4	0	1	8	High Risk
GAT	GCT	377	126	D126A	0	0	0	0	3	4	0	1	8	High Risk
CTT	ATT	382	128	L128I	0	0	4	0	0	4	0	0	8	High Risk
CTT	GTT	382	128	L128V	0	0	4	0	0	4	0	0	8	High Risk
CTG	ATG	385	129	L129M	0	0	4	0	0	4	0	0	8	High Risk
GTT	GCT	389	130	V130A	0	0	4	0	0	4	0	0	8	High Risk
GTT	ATT	388	130	V130I	0	0	4	0	0	4	0	0	8	High Risk
GTT	CTT	388	130	V130L	0	0	4	0	0	4	0	0	8	High Risk
AAC	GAC	391	131	N131D	0	0	0	0	3	4	0	1	8	High Risk
AAC	CAC	391	131	N131H	0	0	0	0	3	4	0	1	8	High Risk
ACT	AAT	398	133	T133N	0	0	0	0	3	4	0	1	8	High Risk
AAT	CAT	421	141	N141H	0	0	0	0	3	4	0	1	8	High Risk
GCC	TCC	445	149	A149S	0	0	4	0	0	4	0	0	8	High Risk
AAT	GAT	448	150	N150D	0	0	4	0	3	0	0	1	8	High Risk
AAT	CAT	448	150	N150H	0	0	4	0	3	0	0	1	8	High Risk
AAT	ATT	449	150	N150I	0	0	4	0	3	0	0	1	8	High Risk
AAT	AGT	449	150	N150S	0	0	4	0	0	4	0	0	8	High Risk
ATC	ATG	453	151	I151M	0	0	4	0	0	4	0	0	8	High Risk
ATC	AGC	452	151	I151S	0	0	4	0	0	4	0	0	8	High Risk
ATC	ACC	452	151	I151T	0	0	4	0	0	4	0	0	8	High Risk
ACA	GCA	454	152	T152A	0	4	4	0	0	0	0	0	8	High Risk
ACA	ATA	455	152	T152I	0	4	4	0	0	0	0	0	8	High Risk
CTG	ATG	457	153	L153M	0	4	0	0	0	4	0	0	8	High Risk
TAT	CAT	466	156	Y156H	0	4	0	0	3	0	0	1	8	High Risk
ACT	TCT	469	157	T157S	0	4	0	0	0	4	0	0	8	High Risk
GTC	CTC	496	166	V166L	0	4	4	0	0	0	0	0	8	High Risk
CTA	CAA	506	169	L169Q	0	4	4	0	0	0	0	0	8	High Risk
GTC	CTC	508	170	V170L	0	4	0	0	0	4	0	0	8	High Risk
GAG	GCG	518	173	E173A	0	0	0	0	3	4	0	1	8	High Risk
AGG	AAG	527	176	R176K	0	0	4	0	0	4	0	0	8	High Risk
CTG	ATG	532	178	L178M	0	4	0	0	0	4	0	0	8	High Risk
ATC	ATG	540	180	I180M	0	4	0	0	0	4	0	0	8	High Risk
ATC	AGC	539	180	I180S	0	4	0	0	0	4	0	0	8	High Risk
ATC	ACC	539	180	I180T	0	4	0	0	0	4	0	0	8	High Risk
GAA	GAC	567	189	E189D	0	0	4	0	0	4	0	0	8	High Risk
GAC	GCC	569	190	D190A	0	0	0	0	3	4	0	1	8	High Risk
GAC	AAC	568	190	D190N	0	0	0	0	3	4	0	1	8	High Risk
AAT	GAT	577	193	N193D	0	0	0	0	3	4	0	1	8	High Risk
GTG	GCG	581	194	V194A	0	0	4	0	0	4	0	0	8	High Risk
GTG	GGG	581	194	V194G	0	0	4	0	0	4	0	0	8	High Risk
GTG	ATG	580	194	V194M	0	0	4	0	0	4	0	0	8	High Risk
GAC	GAA	591	197	D197E	0	0	4	0	0	4	0	0	8	High Risk
CTG	ATG	592	198	L198M	0	0	4	0	0	4	0	0	8	High Risk
CTG	ATG	601	201	L201M	0	0	4	0	0	4	0	0	8	High Risk
GAG	GCG	611	204	E204A	0	0	4	0	3	0	0	1	8	High Risk
CGC	CAC	614	205	R205H	0	0	4	0	0	4	0	0	8	High Risk
ATT	CTT	616	206	I206L	0	0	4	0	0	4	0	0	8	High Risk
ATT	ACT	617	206	I206T	0	0	4	0	0	4	0	0	8	High Risk
ATT	GTT	616	206	I206V	0	0	4	0	0	4	0	0	8	High Risk
CGG	GGG	628	210	R210G	0	0	4	0	3	0	0	1	8	High Risk
ATG	ATA	633	211	M211I	0	0	4	0	0	4	0	0	8	High Risk
ATG	ATC	633	211	M211I	0	0	4	0	0	4	0	0	8	High Risk
GGA	GTA	635	212	G212V	0	0	4	0	0	4	0	0	8	High Risk
GAT	AAT	637	213	D213N	0	0	4	0	3	0	0	1	8	High Risk
CGG	CCG	8	3	R3P	0	0	0	2	3	4	0	0	9	High Risk
GGC	CGC	40	14	G14R	0	0	0	2	3	4	0	0	9	High Risk
GGC	CGC	55	19	G19R	0	0	0	2	3	4	0	0	9	High Risk
GAA	AAA	61	21	E21K	0	0	0	2	3	4	0	0	9	High Risk
CCT	CAT	74	25	P25H	0	0	0	2	3	4	0	0	9	High Risk
GGC	CGC	85	29	G29R	0	0	0	2	3	4	0	0	9	High Risk
GGG	AGG	88	30	G30R	0	0	0	2	3	4	0	0	9	High Risk
TCG	CCG	97	33	S33P	0	0	0	2	0	4	3	0	9	High Risk
TCG	TGG	98	33	S33W	0	0	0	2	0	4	3	0	9	High Risk
GGC	CGC	100	34	G34R	0	0	0	2	3	4	0	0	9	High Risk
GGC	CGC	115	39	G39R	0	0	0	2	3	4	0	0	9	High Risk
CCG	CGG	119	40	P40R	0	0	0	2	3	4	0	0	9	High Risk
GAA	AAA	139	47	E47K	0	0	0	2	3	4	0	0	9	High Risk
CTG	CGG	143	48	L48R	0	0	0	2	3	4	0	0	9	High Risk
ATG	AAG	161	54	M54K	0	0	0	2	3	4	0	0	9	High Risk
ATG	AGG	161	54	M54R	0	0	0	2	3	4	0	0	9	High Risk
GGG	AGG	169	57	G57R	0	0	0	2	3	4	0	0	9	High Risk
CGG	CCG	173	58	R58P	0	0	0	2	3	4	0	0	9	High Risk
CGG	CCG	179	60	R60P	0	0	0	2	3	4	0	0	9	High Risk
CCC	GCC	181	61	P61A	0	0	0	2	3	4	0	0	9	High Risk
CTG	CGG	188	63	L63R	0	0	0	2	3	4	0	0	9	High Risk
AAC	AGC	200	67	N67S	0	4	0	0	0	4	0	1	9	High Risk
TCG	TTG	203	68	S68L	2	0	0	0	0	4	3	0	9	High Risk
CGC	CTC	206	69	R69L	2	4	0	0	3	0	0	0	9	High Risk
CGC	GGC	205	69	R69G	0	4	0	2	3	0	0	0	9	High Risk
GTC	GCC	221	74	V74A	0	0	4	0	0	4	0	1	9	High Risk
GTC	ATC	220	74	V74I	0	0	4	0	0	4	0	1	9	High Risk
ATC	GTC	223	75	I75V	0	4	4	0	0	0	0	1	9	High Risk
TTC	ATC	226	76	F76I	0	0	4	0	0	4	0	1	9	High Risk
TTC	TCC	227	76	F76S	0	0	4	0	0	4	0	1	9	High Risk
TGC	GGC	229	77	C77G	0	4	4	0	0	0	0	1	9	High Risk
TGC	AGC	229	77	C77S	0	4	4	0	0	0	0	1	9	High Risk
TGC	TCC	230	77	C77S	0	4	4	0	0	0	0	1	9	High Risk
GTG	CTG	250	84	V84L	0	0	4	0	0	4	0	1	9	High Risk
CTG	CGG	254	85	L85R	0	0	4	2	3	0	0	0	9	High Risk
CTG	CAG	254	85	L85Q	0	0	4	0	0	4	0	1	9	High Risk
CTG	GTG	253	85	L85V	0	0	4	0	0	4	0	1	9	High Risk
CTC	ATC	265	89	L89I	0	0	4	0	0	4	0	1	9	High Risk
AAC	AGC	269	90	N90S	0	0	4	0	0	4	0	1	9	High Risk
AAC	ACC	269	90	N90T	0	0	4	0	0	4	0	1	9	High Risk
TTC	ATC	271	91	F91I	0	4	0	0	0	4	0	1	9	High Risk
TTC	TCC	272	91	F91S	0	4	0	0	0	4	0	1	9	High Risk
GAC	GGC	275	92	D92G	0	0	0	2	3	4	0	0	9	High Risk
GAC	TAC	274	92	D92Y	0	0	0	2	3	4	0	0	9	High Risk
GGC	CGC	277	93	G93R	0	0	4	2	3	0	0	0	9	High Risk
GGC	GCC	278	93	G93A	0	0	4	0	0	4	0	1	9	High Risk
GAG	GAT	282	94	E94D	0	0	4	0	0	4	0	1	9	High Risk
GAG	GAC	282	94	E94D	0	0	4	0	0	4	0	1	9	High Risk
CCG	CGG	284	95	P95R	0	0	4	2	3	0	0	0	9	High Risk
CAG	CGG	287	96	Q96R	0	0	4	2	3	0	0	0	9	High Risk
CTG	CAG	302	101	L101Q	0	4	0	0	0	4	0	1	9	High Risk
CTG	GTG	301	101	L101V	0	4	0	0	0	4	0	1	9	High Risk
CCG	GCG	304	102	P102A	0	4	0	2	3	0	0	0	9	High Risk
CCT	CAT	308	103	P103H	0	0	0	2	3	4	0	0	9	High Risk
CCT	CTT	308	103	P103L	0	0	0	2	3	4	0	0	9	High Risk
GGC	CGC	316	106	G106R	0	0	4	2	3	0	0	0	9	High Risk
ATC	CTC	325	109	I109L	0	4	4	0	0	0	0	1	9	High Risk
CGA	CTA	338	113	R113L	2	0	0	0	3	4	0	0	9	High Risk
GGT	TGT	340	114	G114C	2	0	0	2	0	4	0	1	9	High Risk
GGT	AGT	340	114	G114S	2	0	0	2	0	4	0	1	9	High Risk
GGT	CGT	340	114	G114R	0	0	0	2	3	4	0	0	9	High Risk
CTT	CCT	347	116	L116P	0	0	0	2	3	4	0	0	9	High Risk
CTT	CGT	347	116	L116R	0	0	0	2	3	4	0	0	9	High Risk
TTC	ATC	355	119	F119I	0	0	4	0	0	4	0	1	9	High Risk
TTC	TCC	356	119	F119S	0	0	4	0	0	4	0	1	9	High Risk
GGG	TGG	367	123	G123W	0	0	0	2	3	4	0	0	9	High Risk
ACA	CCA	370	124	T124P	0	0	0	2	3	4	0	0	9	High Risk
ACA	AGA	371	124	T124R	0	0	0	2	3	4	0	0	9	High Risk
CAC	CGC	374	125	H125R	0	0	0	2	3	4	0	0	9	High Risk
CAC	TAC	373	125	H125Y	0	0	0	2	3	4	0	0	9	High Risk
CTT	CGT	383	128	L128R	0	0	4	2	3	0	0	0	9	High Risk
CTG	CGG	386	129	L129R	0	0	4	2	3	0	0	0	9	High Risk
CTG	CAG	386	129	L129Q	0	0	4	0	0	4	0	1	9	High Risk
AAC	TAC	391	131	N131Y	0	0	0	2	3	4	0	0	9	High Risk
CAA	AAA	394	132	Q132K	0	4	0	2	3	0	0	0	9	High Risk
ACT	CCT	397	133	T133P	0	0	0	2	3	4	0	0	9	High Risk
GAA	GGA	401	134	E134G	0	0	0	2	3	4	0	0	9	High Risk
GAA	AAA	400	134	E134K	0	0	0	2	3	4	0	0	9	High Risk
CCA	GCA	412	138	P138A	0	0	0	2	3	4	0	0	9	High Risk
CCA	CGA	413	138	P138R	0	0	0	2	3	4	0	0	9	High Risk
TCT	CCT	415	139	S139P	0	0	0	2	3	4	0	0	9	High Risk
GGA	GCA	431	144	G144A	0	0	0	2	3	4	0	0	9	High Risk
GGA	GAA	431	144	G144E	0	0	0	2	3	4	0	0	9	High Risk
GGA	GTA	431	144	G144V	0	0	0	2	3	4	0	0	9	High Risk
CCT	CAT	437	146	P146H	0	0	0	2	3	4	0	0	9	High Risk
CCT	CTT	437	146	P146L	0	0	0	2	3	4	0	0	9	High Risk
GCC	GGC	446	149	A149G	0	0	4	0	0	4	0	1	9	High Risk
GCC	ACC	445	149	A149T	0	0	4	0	0	4	0	1	9	High Risk
GCC	GTC	446	149	A149V	0	0	4	0	0	4	0	1	9	High Risk
AAT	TAT	448	150	N150Y	0	0	4	2	3	0	0	0	9	High Risk
ATC	CTC	451	151	I151L	0	0	4	0	0	4	0	1	9	High Risk
ATC	GTC	451	151	I151V	0	0	4	0	0	4	0	1	9	High Risk
CTG	GTG	457	153	L153V	0	4	0	0	0	4	0	1	9	High Risk
TAT	TCT	467	156	Y156S	0	4	0	0	0	4	0	1	9	High Risk
ACT	AGT	470	157	T157S	0	4	0	0	0	4	0	1	9	High Risk
CTG	CAG	473	158	L158Q	0	4	4	0	0	0	0	1	9	High Risk
GAG	GAT	480	160	E160D	0	0	4	0	0	4	0	1	9	High Risk
GAG	GAC	480	160	E160D	0	0	4	0	0	4	0	1	9	High Risk
TGC	AGC	484	162	C162S	0	4	4	0	0	0	0	1	9	High Risk
TGC	TCC	485	162	C162S	0	4	4	0	0	0	0	1	9	High Risk
GTC	ATC	496	166	V166I	0	4	4	0	0	0	0	1	9	High Risk
CGG	CTG	500	167	R167L	2	0	4	0	3	0	0	0	9	High Risk
CGG	CCG	500	167	R167P	0	0	4	2	3	0	0	0	9	High Risk
GTC	GCC	509	170	V170A	0	4	0	0	0	4	0	1	9	High Risk
GTC	ATC	508	170	V170I	0	4	0	0	0	4	0	1	9	High Risk
CCT	CAT	515	172	P172H	0	0	0	2	3	4	0	0	9	High Risk
CCT	CTT	515	172	P172L	0	0	0	2	3	4	0	0	9	High Risk
CTG	CAG	533	178	L178Q	0	4	0	0	0	4	0	1	9	High Risk
CTG	GTG	532	178	L178V	0	4	0	0	0	4	0	1	9	High Risk
GAC	CAC	535	179	D179H	2	4	0	0	3	0	0	0	9	High Risk
GAC	GTC	536	179	D179V	2	4	0	0	3	0	0	0	9	High Risk
ATC	CTC	538	180	I180L	0	4	0	0	0	4	0	1	9	High Risk
ATC	GTC	538	180	I180V	0	4	0	0	0	4	0	1	9	High Risk
TAC	TCC	554	185	Y185S	0	0	4	0	0	4	0	1	9	High Risk
GAT	GAA	561	187	D187E	0	4	4	0	0	0	0	1	9	High Risk
GAT	GAG	561	187	D187E	0	4	4	0	0	0	0	1	9	High Risk
GAA	AAA	565	189	E189K	0	0	4	2	3	0	0	0	9	High Risk
GAA	GAT	567	189	E189D	0	0	4	0	0	4	0	1	9	High Risk
GAC	GGC	569	190	D190G	0	0	0	2	3	4	0	0	9	High Risk
GAC	TAC	568	190	D190Y	0	0	0	2	3	4	0	0	9	High Risk
CAC	TAC	571	191	H191Y	0	0	0	2	3	4	0	0	9	High Risk
CCA	GCA	574	192	P192A	0	0	0	2	3	4	0	0	9	High Risk
CCA	CTA	575	192	P192L	0	0	0	2	3	4	0	0	9	High Risk
CCA	CGA	575	192	P192R	0	0	0	2	3	4	0	0	9	High Risk
CAG	AAG	583	195	Q195K	0	0	4	2	3	0	0	0	9	High Risk
CAG	CGG	584	195	Q195R	0	0	4	2	3	0	0	0	9	High Risk
GAC	TAC	589	197	D197Y	0	0	4	2	3	0	0	0	9	High Risk
GAC	GAG	591	197	D197E	0	0	4	0	0	4	0	1	9	High Risk
CTG	CAG	593	198	L198Q	0	0	4	0	0	4	0	1	9	High Risk
CTG	GTG	592	198	L198V	0	0	4	0	0	4	0	1	9	High Risk
GAG	GAT	597	199	E199D	0	0	4	0	0	4	0	1	9	High Risk
GAG	GAC	597	199	E199D	0	0	4	0	0	4	0	1	9	High Risk
CTG	CAG	602	201	L201Q	0	0	4	0	0	4	0	1	9	High Risk
CTG	GTG	601	201	L201V	0	0	4	0	0	4	0	1	9	High Risk
CAG	CGG	608	203	Q203R	0	0	4	2	3	0	0	0	9	High Risk
GAG	GAT	612	204	E204D	0	0	4	0	0	4	0	1	9	High Risk
GAG	GAC	612	204	E204D	0	0	4	0	0	4	0	1	9	High Risk
ATT	ATG	618	206	I206M	0	0	4	0	0	4	0	1	9	High Risk
ATT	AGT	617	206	I206S	0	0	4	0	0	4	0	1	9	High Risk
CAT	CCT	623	208	H208P	0	0	0	2	3	4	0	0	9	High Risk
CAA	AAA	625	209	Q209K	0	0	0	2	3	4	0	0	9	High Risk
CAA	CGA	626	209	Q209R	0	0	0	2	3	4	0	0	9	High Risk
CGG	CCG	629	210	R210P	0	0	4	2	3	0	0	0	9	High Risk
ATG	AAG	632	211	M211K	0	0	4	2	3	0	0	0	9	High Risk
ATG	AGG	632	211	M211R	0	0	4	2	3	0	0	0	9	High Risk
ATG	ATT	633	211	M211I	0	0	4	0	0	4	0	1	9	High Risk
GGA	AGA	634	212	G212R	0	0	4	2	3	0	0	0	9	High Risk
GGA	CGA	634	212	G212R	0	0	4	2	3	0	0	0	9	High Risk
GAT	TAT	637	213	D213Y	0	0	4	2	3	0	0	0	9	High Risk
AAC	AAA	21	7	N7K	0	0	0	2	3	4	0	1	10	High Risk
AAC	AAG	21	7	N7K	0	0	0	2	3	4	0	1	10	High Risk
GAG	AAG	34	12	E12K	0	0	0	2	3	4	0	1	10	High Risk
GAG	AAG	49	17	E17K	0	0	0	2	3	4	0	1	10	High Risk
CCT	CGT	74	25	P25R	0	0	0	2	3	4	0	1	10	High Risk
GGG	CGG	88	30	G30R	0	0	0	2	3	4	0	1	10	High Risk
GAG	AAG	94	32	E32K	0	0	0	2	3	4	0	1	10	High Risk
TCC	TGC	113	38	S38C	0	0	0	2	0	4	3	1	10	High Risk
TCC	TGC	128	43	S43C	0	0	0	2	0	4	3	1	10	High Risk
TCC	TAC	128	43	S43Y	0	0	0	2	0	4	3	1	10	High Risk
GAG	AAG	136	46	E46K	0	0	0	2	3	4	0	1	10	High Risk
GAG	AAG	151	51	E51K	0	0	0	2	3	4	0	1	10	High Risk
GAG	AAG	154	52	E52K	0	0	0	2	3	4	0	1	10	High Risk
GAG	AAG	163	55	E55K	0	0	0	2	3	4	0	1	10	High Risk
GGG	CGG	169	57	G57R	0	0	0	2	3	4	0	1	10	High Risk
CCC	CAC	182	61	P61H	0	0	0	2	3	4	0	1	10	High Risk
CCC	CTC	182	61	P61L	0	0	0	2	3	4	0	1	10	High Risk
CTG	CCG	188	63	L63P	0	0	0	2	3	4	0	1	10	High Risk
CGC	CCC	206	69	R69P	0	4	0	2	3	0	0	1	10	High Risk
GAG	GCG	209	70	E70A	2	0	0	0	3	4	0	1	10	High Risk
GAG	GGG	209	70	E70G	0	0	0	2	3	4	0	1	10	High Risk
GAG	AAG	208	70	E70K	0	0	0	2	3	4	0	1	10	High Risk
CCC	CGC	212	71	P71R	0	0	4	2	3	0	0	1	10	High Risk
CCC	TCC	211	71	P71S	0	0	4	2	0	4	0	0	10	High Risk
GTC	TTC	220	74	V74F	0	0	4	2	0	4	0	0	10	High Risk
CGC	AGC	235	79	R79S	0	4	0	0	3	0	3	0	10	High Risk
AGT	CGT	238	80	S80R	0	0	0	2	3	4	0	1	10	High Risk
AGT	AGA	240	80	S80R	0	0	0	2	3	4	0	1	10	High Risk
AGT	AGG	240	80	S80R	0	0	0	2	3	4	0	1	10	High Risk
CCG	CAG	242	81	P81Q	0	4	0	2	0	4	0	0	10	High Risk
CCC	CGC	257	86	P86R	0	0	4	2	3	0	0	1	10	High Risk
CCC	TCC	256	86	P86S	0	0	4	2	0	4	0	0	10	High Risk
CTC	TTC	265	89	L89F	0	0	4	2	0	4	0	0	10	High Risk
GAG	AAG	280	94	E94K	0	0	4	2	3	0	0	1	10	High Risk
CCG	CTG	284	95	P95L	0	0	4	2	3	0	0	1	10	High Risk
CCG	CAG	284	95	P95Q	0	0	4	2	0	4	0	0	10	High Risk
CCG	TCG	283	95	P95S	0	0	4	2	0	4	0	0	10	High Risk
CCG	ACG	283	95	P95T	0	0	4	2	0	4	0	0	10	High Risk
CCC	TCC	289	97	P97S	0	0	4	2	0	4	0	0	10	High Risk
CCA	CAA	296	99	P99Q	0	4	0	2	0	4	0	0	10	High Risk
CCA	TCA	295	99	P99S	0	4	0	2	0	4	0	0	10	High Risk
CCG	CAG	305	102	P102Q	0	4	0	2	0	4	0	0	10	High Risk
CCG	ACG	304	102	P102T	0	4	0	2	0	4	0	0	10	High Risk
CCT	GCT	307	103	P103A	0	0	0	2	3	4	0	1	10	High Risk
CCT	CGT	308	103	P103R	0	0	0	2	3	4	0	1	10	High Risk
GGC	AGC	310	104	G104S	0	0	4	2	0	4	0	0	10	High Risk
GGT	GAT	341	114	G114D	0	0	0	2	3	4	0	1	10	High Risk
AGA	AAA	359	120	R120K	2	0	4	0	0	4	0	0	10	High Risk
GAT	GCT	362	121	D121A	2	0	4	0	3	0	0	1	10	High Risk
GAT	GGT	362	121	D121G	2	0	4	0	3	0	0	1	10	High Risk
GAT	CAT	361	121	D121H	2	0	4	0	3	0	0	1	10	High Risk
GAT	AAT	361	121	D121N	2	0	4	0	3	0	0	1	10	High Risk
GAT	GTT	362	121	D121V	2	0	4	0	3	0	0	1	10	High Risk
CAC	CCC	374	125	H125P	0	0	0	2	3	4	0	1	10	High Risk
GGG	GAG	380	127	G127E	0	0	0	2	3	4	0	1	10	High Risk
CTG	CCG	386	129	L129P	0	0	4	2	3	0	0	1	10	High Risk
GTT	TTT	388	130	V130F	0	0	4	2	0	4	0	0	10	High Risk
GTT	GGT	389	130	V130G	0	0	4	2	0	4	0	0	10	High Risk
AAC	AAA	393	131	N131K	0	0	0	2	3	4	0	1	10	High Risk
AAC	AAG	393	131	N131K	0	0	0	2	3	4	0	1	10	High Risk
GAA	GTA	401	134	E134V	2	0	0	0	3	4	0	1	10	High Risk
AAT	ATT	422	141	N141I	2	0	0	0	3	4	0	1	10	High Risk
AAT	AAA	423	141	N141K	0	0	0	2	3	4	0	1	10	High Risk
AAT	AAG	423	141	N141K	0	0	0	2	3	4	0	1	10	High Risk
CCT	GCT	436	146	P146A	0	0	0	2	3	4	0	1	10	High Risk
CCT	CGT	437	146	P146R	0	0	0	2	3	4	0	1	10	High Risk
AAT	AAA	450	150	N150K	0	0	4	2	3	0	0	1	10	High Risk
AAT	AAG	450	150	N150K	0	0	4	2	3	0	0	1	10	High Risk
CTG	CCG	458	153	L153P	0	4	0	2	3	0	0	1	10	High Risk
CCA	CAA	461	154	P154Q	0	4	0	2	0	4	0	0	10	High Risk
GTG	GAG	464	155	V155E	0	4	0	0	3	0	3	0	10	High Risk
TAT	TGT	467	156	Y156C	0	4	0	2	0	4	0	0	10	High Risk
GAG	GCG	479	160	E160A	2	0	4	0	3	0	0	1	10	High Risk
GAG	AAG	478	160	E160K	0	0	4	2	3	0	0	1	10	High Risk
CTC	TTC	487	163	L163F	0	4	4	2	0	0	0	0	10	High Risk
GTC	TTC	508	170	V170F	0	4	0	2	0	4	0	0	10	High Risk
GTC	GGC	509	170	V170G	0	4	0	2	0	4	0	0	10	High Risk
AAG	CAG	511	171	K171Q	0	4	0	0	3	0	3	0	10	High Risk
CCT	GCT	514	172	P172A	0	0	0	2	3	4	0	1	10	High Risk
GAG	GGG	518	173	E173G	0	0	0	2	3	4	0	1	10	High Risk
GAG	AAG	517	173	E173K	0	0	0	2	3	4	0	1	10	High Risk
AAT	AAA	522	174	N174K	0	4	0	2	3	0	0	1	10	High Risk
AAT	AAG	522	174	N174K	0	4	0	2	3	0	0	1	10	High Risk
AAT	AGT	521	174	N174S	2	4	0	0	0	4	0	0	10	High Risk
GAC	GCC	536	179	D179A	2	4	0	0	3	0	0	1	10	High Risk
TAC	TTC	554	185	Y185F	2	0	4	0	0	4	0	0	10	High Risk
AAT	AAA	579	193	N193K	0	0	0	2	3	4	0	1	10	High Risk
AAT	AAG	579	193	N193K	0	0	0	2	3	4	0	1	10	High Risk
CAG	CCG	584	195	Q195P	0	0	4	2	0	4	0	0	10	High Risk
AAA	ATA	587	196	K196I	0	0	4	0	3	0	3	0	10	High Risk
CAG	CCG	608	203	Q203P	0	0	4	2	0	4	0	0	10	High Risk
CGC	TGC	613	205	R205C	0	0	4	2	3	0	0	1	10	High Risk
CAT	TAT	622	208	H208Y	0	0	0	2	3	4	0	1	10	High Risk
CGC	AGC	190	64	R64S	0	4	0	0	3	4	0	0	11	High Risk
AAC	ACC	200	67	N67T	2	4	0	0	0	4	0	1	11	High Risk
TCG	TGG	203	68	S68W	2	0	0	2	0	4	3	0	11	High Risk
TCC	GCC	214	72	S72A	0	0	4	0	0	4	3	0	11	High Risk
CAG	CTG	218	73	Q73L	2	4	4	0	0	0	0	1	11	High Risk
CAG	GAG	217	73	Q73E	0	4	4	0	3	0	0	0	11	High Risk
CAG	CAT	219	73	Q73H	0	4	4	0	3	0	0	0	11	High Risk
CAG	CAC	219	73	Q73H	0	4	4	0	3	0	0	0	11	High Risk
GTC	GAC	221	74	V74D	0	0	4	0	3	4	0	0	11	High Risk
TTC	TGC	227	76	F76C	0	0	4	2	0	4	0	1	11	High Risk
TGC	TTC	230	77	C77F	0	4	4	2	0	0	0	1	11	High Risk
TGC	TGG	231	77	C77W	0	4	4	2	0	0	0	1	11	High Risk
TGC	TAC	230	77	C77Y	0	4	4	2	0	0	0	1	11	High Risk
CGC	CAC	245	82	R82H	0	4	0	0	0	4	3	0	11	High Risk
GTG	GAG	251	84	V84E	0	0	4	0	3	4	0	0	11	High Risk
CCC	ACC	256	86	P86T	0	0	4	2	0	4	0	1	11	High Risk
TGG	AGG	262	88	W88R	0	4	4	0	3	0	0	0	11	High Risk
TGG	CGG	262	88	W88R	0	4	4	0	3	0	0	0	11	High Risk
CTC	CAC	266	89	L89H	0	0	4	0	3	4	0	0	11	High Risk
TTC	TGC	272	91	F91C	0	4	0	2	0	4	0	1	11	High Risk
GGC	TGC	277	93	G93C	0	0	4	2	0	4	0	1	11	High Risk
GAG	CAG	280	94	E94Q	0	0	4	0	3	4	0	0	11	High Risk
GAG	GTG	281	94	E94V	0	0	4	0	3	4	0	0	11	High Risk
CAG	CAT	288	96	Q96H	0	0	4	0	3	4	0	0	11	High Risk
CAG	CAC	288	96	Q96H	0	0	4	0	3	4	0	0	11	High Risk
CCC	ACC	289	97	P97T	0	0	4	2	0	4	0	1	11	High Risk
ATC	TTC	325	109	I109F	0	4	4	2	0	0	0	1	11	High Risk
AGC	GGC	331	111	S111G	0	4	4	0	0	0	3	0	11	High Risk
CGA	GGA	337	113	R113G	2	0	0	2	3	4	0	0	11	High Risk
CGA	CCA	338	113	R113P	2	0	0	2	3	4	0	0	11	High Risk
CAC	GAC	343	115	H115D	0	4	0	0	3	4	0	0	11	High Risk
CAC	CAA	345	115	H115Q	0	4	0	0	3	4	0	0	11	High Risk
CAC	CAG	345	115	H115Q	0	4	0	0	3	4	0	0	11	High Risk
TGG	AGG	349	117	W117R	0	4	4	0	3	0	0	0	11	High Risk
TGG	CGG	349	117	W117R	0	4	4	0	3	0	0	0	11	High Risk
CTC	ATC	352	118	L118I	2	0	4	0	0	4	0	1	11	High Risk
CTC	CAC	353	118	L118H	0	0	4	0	3	4	0	0	11	High Risk
TTC	TGC	356	119	F119C	0	0	4	2	0	4	0	1	11	High Risk
GAT	TAT	361	121	D121Y	2	0	4	2	3	0	0	0	11	High Risk
CTT	CAT	383	128	L128H	0	0	4	0	3	4	0	0	11	High Risk
CAA	CTA	395	132	Q132L	0	4	0	0	3	4	0	0	11	High Risk
CCA	CTA	413	138	P138L	2	0	0	2	3	4	0	0	11	High Risk
GAC	TAC	427	143	D143Y	2	0	0	2	3	4	0	0	11	High Risk
ATC	TTC	451	151	I151F	0	0	4	2	0	4	0	1	11	High Risk
GTG	TTG	463	155	V155L	0	4	0	0	0	4	3	0	11	High Risk
GTG	ATG	463	155	V155M	0	4	0	0	0	4	3	0	11	High Risk
TAT	AAT	466	156	Y156N	0	4	0	0	3	4	0	0	11	High Risk
ACT	ATT	470	157	T157I	0	4	0	0	3	4	0	0	11	High Risk
GAG	CAG	478	160	E160Q	0	0	4	0	3	4	0	0	11	High Risk
TGC	TGG	486	162	C162W	0	4	4	2	0	0	0	1	11	High Risk
TGC	TAC	485	162	C162Y	0	4	4	2	0	0	0	1	11	High Risk
CAG	CTG	491	164	Q164L	2	4	4	0	0	0	0	1	11	High Risk
GTC	GAC	497	166	V166D	0	4	4	0	3	0	0	0	11	High Risk
CGG	CAG	500	167	R167Q	0	0	4	0	3	4	0	0	11	High Risk
AGC	ACC	503	168	S168T	0	0	4	0	0	4	3	0	11	High Risk
GTC	GAC	509	170	V170D	0	4	0	0	3	4	0	0	11	High Risk
AAG	GAG	511	171	K171E	0	4	0	0	3	0	3	1	11	High Risk
AAG	AGG	512	171	K171R	0	4	0	0	0	4	3	0	11	High Risk
TAC	TTC	524	175	Y175F	0	0	4	0	0	4	3	0	11	High Risk
AGG	GGG	526	176	R176G	0	0	4	0	3	4	0	0	11	High Risk
ATC	TTC	538	180	I180F	0	4	0	2	0	4	0	1	11	High Risk
GTC	GAC	542	181	V181D	0	4	0	0	3	4	0	0	11	High Risk
TCG	GCG	547	183	S183A	0	4	4	0	0	0	3	0	11	High Risk
TAC	TGC	554	185	Y185C	0	0	4	2	0	4	0	1	11	High Risk
TAC	GAC	553	185	Y185D	0	0	4	0	3	4	0	0	11	High Risk
TAC	CAC	553	185	Y185H	0	0	4	0	3	4	0	0	11	High Risk
TAC	AAC	553	185	Y185N	0	0	4	0	3	4	0	0	11	High Risk
GAA	CAA	556	186	E186Q	0	4	4	0	3	0	0	0	11	High Risk
GAA	GCA	566	189	E189A	0	0	4	0	3	4	0	0	11	High Risk
GAA	GGA	566	189	E189G	0	0	4	0	3	4	0	0	11	High Risk
GTG	GAG	581	194	V194E	0	0	4	0	3	4	0	0	11	High Risk
CAG	GAG	583	195	Q195E	0	0	4	0	3	4	0	0	11	High Risk
CAG	CAT	585	195	Q195H	0	0	4	0	3	4	0	0	11	High Risk
CAG	CAC	585	195	Q195H	0	0	4	0	3	4	0	0	11	High Risk
AAA	AGA	587	196	K196R	0	0	4	0	0	4	3	0	11	High Risk
GAC	GGC	590	197	D197G	0	0	4	0	3	4	0	0	11	High Risk
GAC	CAC	589	197	D197H	0	0	4	0	3	4	0	0	11	High Risk
GAG	GTG	596	199	E199V	0	0	4	0	3	4	0	0	11	High Risk
ACA	GCA	604	202	T202A	0	0	4	0	0	4	3	0	11	High Risk
ACA	ATA	605	202	T202I	0	0	4	0	0	4	3	0	11	High Risk
ACA	TCA	604	202	T202S	0	0	4	0	0	4	3	0	11	High Risk
CAG	GAG	607	203	Q203E	0	0	4	0	3	4	0	0	11	High Risk
CAG	CAT	609	203	Q203H	0	0	4	0	3	4	0	0	11	High Risk
CAG	CAC	609	203	Q203H	0	0	4	0	3	4	0	0	11	High Risk
GAG	CAG	610	204	E204Q	0	0	4	0	3	4	0	0	11	High Risk
CGC	GGC	613	205	R205G	0	0	4	0	3	4	0	0	11	High Risk
CGG	CTG	629	210	R210L	0	0	4	0	3	4	0	0	11	High Risk
AAC	GAC	199	67	N67D	0	4	0	0	3	4	0	1	12	High Risk
AAC	CAC	199	67	N67H	0	4	0	0	3	4	0	1	12	High Risk
TCG	CCG	202	68	S68P	0	0	0	2	3	4	3	0	12	High Risk
CGC	TGC	205	69	R69C	2	4	0	2	3	0	0	1	12	High Risk
TCC	ACC	214	72	S72T	0	0	4	0	0	4	3	1	12	High Risk
ATC	ATG	225	75	I75M	0	4	4	0	0	4	0	0	12	High Risk
ATC	AGC	224	75	I75S	0	4	4	0	0	4	0	0	12	High Risk
ATC	ACC	224	75	I75T	0	4	4	0	0	4	0	0	12	High Risk
AAT	AGT	233	78	N78S	0	4	4	0	0	4	0	0	12	High Risk
CGC	CTC	236	79	R79L	2	4	0	0	3	0	3	0	12	High Risk
CGC	GGC	235	79	R79G	0	4	0	2	3	0	3	0	12	High Risk
CCG	TCG	241	81	P81S	2	4	0	2	0	4	0	0	12	High Risk
GTA	GAA	260	87	V87E	0	0	4	0	3	4	0	1	12	High Risk
TGG	GGG	262	88	W88G	0	4	4	0	0	4	0	0	12	High Risk
TGG	TTG	263	88	W88L	0	4	4	0	0	4	0	0	12	High Risk
TGG	TCG	263	88	W88S	0	4	4	0	0	4	0	0	12	High Risk
AAC	GAC	268	90	N90D	0	0	4	0	3	4	0	1	12	High Risk
AAC	CAC	268	90	N90H	0	0	4	0	3	4	0	1	12	High Risk
AAC	ATC	269	90	N90I	0	0	4	0	3	4	0	1	12	High Risk
GAG	GGG	281	94	E94G	0	0	4	0	3	4	0	1	12	High Risk
ACG	AAG	299	100	T100K	0	0	0	2	3	4	3	0	12	High Risk
ACG	CCG	298	100	T100P	0	0	0	2	3	4	3	0	12	High Risk
ACG	AGG	299	100	T100R	0	0	0	2	3	4	3	0	12	High Risk
CGC	CAC	323	108	R108H	0	4	4	0	0	4	0	0	12	High Risk
ATC	AAC	326	109	I109N	0	4	4	0	3	0	0	1	12	High Risk
ATC	AGC	326	109	I109S	0	4	4	0	0	4	0	0	12	High Risk
ATC	ACC	326	109	I109T	0	4	4	0	0	4	0	0	12	High Risk
TAC	TCC	335	112	Y112S	0	4	4	0	0	0	3	1	12	High Risk
TGG	GGG	349	117	W117G	0	4	4	0	0	4	0	0	12	High Risk
TGG	TCG	350	117	W117S	0	4	4	0	0	4	0	0	12	High Risk
CTC	TTC	352	118	L118F	2	0	4	2	0	4	0	0	12	High Risk
GTT	GAT	389	130	V130D	0	0	4	0	3	4	0	1	12	High Risk
ATT	AAT	440	147	I147N	0	0	4	0	3	4	0	1	12	High Risk
GCC	GAC	446	149	A149D	0	0	4	0	3	4	0	1	12	High Risk
ATC	AAC	452	151	I151N	0	0	4	0	3	4	0	1	12	High Risk
ACA	TCA	454	152	T152S	0	4	4	0	0	4	0	0	12	High Risk
CCA	TCA	460	154	P154S	2	4	0	2	0	4	0	0	12	High Risk
CCA	ACA	460	154	P154T	2	4	0	2	0	4	0	0	12	High Risk
GTG	CTG	463	155	V155L	0	4	0	0	0	4	3	1	12	High Risk
ACT	GCT	469	157	T157A	0	4	0	0	3	4	0	1	12	High Risk
CTG	ATG	472	158	L158M	0	4	4	0	0	4	0	0	12	High Risk
CTC	GTC	487	163	L163V	0	4	4	0	0	4	0	0	12	High Risk
GTT	GCT	494	165	V165A	0	4	4	0	0	4	0	0	12	High Risk
GTT	GGT	494	165	V165G	0	4	4	0	0	4	0	0	12	High Risk
GTT	ATT	493	165	V165I	0	4	4	0	0	4	0	0	12	High Risk
GTT	CTT	493	165	V165L	0	4	4	0	0	4	0	0	12	High Risk
GTC	GGC	497	166	V166G	0	4	4	0	0	4	0	0	12	High Risk
CGG	GGG	499	167	R167G	0	0	4	0	3	4	0	1	12	High Risk
AGC	CGC	502	168	S168R	0	0	4	2	3	0	3	0	12	High Risk
AGC	AGA	504	168	S168R	0	0	4	2	3	0	3	0	12	High Risk
AGC	AGG	504	168	S168R	0	0	4	2	3	0	3	0	12	High Risk
AGC	AAC	503	168	S168N	0	0	4	0	0	4	3	1	12	High Risk
CTA	ATA	505	169	L169I	0	4	4	0	0	4	0	0	12	High Risk
CTA	GTA	505	169	L169V	0	4	4	0	0	4	0	0	12	High Risk
AAT	GAT	520	174	N174D	0	4	0	0	3	4	0	1	12	High Risk
AAT	CAT	520	174	N174H	0	4	0	0	3	4	0	1	12	High Risk
TAC	TCC	524	175	Y175S	0	0	4	0	0	4	3	1	12	High Risk
AGA	AAA	530	177	R177K	0	4	4	0	0	4	0	0	12	High Risk
ATC	AAC	539	180	I180N	0	4	0	0	3	4	0	1	12	High Risk
AGG	AAG	545	182	R182K	0	4	4	0	0	4	0	0	12	High Risk
CTC	GTC	550	184	L184V	0	4	4	0	0	4	0	0	12	High Risk
GAA	GAC	558	186	E186D	0	4	4	0	0	4	0	0	12	High Risk
CTG	ATG	562	188	L188M	0	4	4	0	0	4	0	0	12	High Risk
GAA	GTA	566	189	E189V	0	0	4	0	3	4	0	1	12	High Risk
CAG	CTG	584	195	Q195L	0	0	4	0	3	4	0	1	12	High Risk
GAC	GCC	590	197	D197A	0	0	4	0	3	4	0	1	12	High Risk
GAC	AAC	589	197	D197N	0	0	4	0	3	4	0	1	12	High Risk
GAG	GCG	596	199	E199A	0	0	4	0	3	4	0	1	12	High Risk
GAG	GGG	596	199	E199G	0	0	4	0	3	4	0	1	12	High Risk
CGG	GGG	598	200	R200G	0	0	4	0	3	4	0	1	12	High Risk
ACA	CCA	604	202	T202P	0	0	4	2	3	0	3	0	12	High Risk
CAG	CTG	608	203	Q203L	0	0	4	0	3	4	0	1	12	High Risk
ATT	AAT	617	206	I206N	0	0	4	0	3	4	0	1	12	High Risk
GAT	GCT	638	213	D213A	0	0	4	0	3	4	0	1	12	High Risk
GAT	GGT	638	213	D213G	0	0	4	0	3	4	0	1	12	High Risk
GAT	CAT	637	213	D213H	0	0	4	0	3	4	0	1	12	High Risk
GAT	GTT	638	213	D213V	0	0	4	0	3	4	0	1	12	High Risk
CGC	CTC	191	64	R64L	2	4	0	0	3	4	0	0	13	High Risk
CGC	GGC	190	64	R64G	0	4	0	2	3	4	0	0	13	High Risk
CCC	GCC	211	71	P71A	0	0	4	2	3	4	0	0	13	High Risk
CAG	CCG	218	73	Q73P	0	4	4	2	3	0	0	0	13	High Risk
CAG	CGG	218	73	Q73R	0	4	4	2	3	0	0	0	13	High Risk
ATC	CTC	223	75	I75L	0	4	4	0	0	4	0	1	13	High Risk
AAT	ACT	233	78	N78T	0	4	4	0	0	4	0	1	13	High Risk
CGC	TGC	235	79	R79C	0	4	0	2	3	0	3	1	13	High Risk
CGC	CCC	236	79	R79P	0	4	0	2	3	0	3	1	13	High Risk
CCG	CGG	242	81	P81R	0	4	0	2	3	4	0	0	13	High Risk
CGC	CCC	245	82	R82P	0	4	0	2	3	0	3	1	13	High Risk
CTC	CGC	266	89	L89R	0	0	4	2	3	4	0	0	13	High Risk
AAC	TAC	268	90	N90Y	0	0	4	2	3	4	0	0	13	High Risk
CCG	GCG	283	95	P95A	0	0	4	2	3	4	0	0	13	High Risk
CAG	AAG	286	96	Q96K	0	0	4	2	3	4	0	0	13	High Risk
CAG	CCG	287	96	Q96P	0	0	4	2	3	4	0	0	13	High Risk
CCC	GCC	289	97	P97A	0	0	4	2	3	4	0	0	13	High Risk
CCA	GCA	295	99	P99A	0	4	0	2	3	4	0	0	13	High Risk
CCA	CTA	296	99	P99L	0	4	0	2	3	4	0	0	13	High Risk
CCA	CGA	296	99	P99R	0	4	0	2	3	4	0	0	13	High Risk
CTG	CGG	302	101	L101R	0	4	0	2	3	4	0	0	13	High Risk
CCG	CGG	305	102	P102R	0	4	0	2	3	4	0	0	13	High Risk
GGC	GAC	311	104	G104D	0	0	4	2	3	4	0	0	13	High Risk
GGC	CGC	310	104	G104R	0	0	4	2	3	4	0	0	13	High Risk
GGC	GTC	311	104	G104V	0	0	4	2	3	4	0	0	13	High Risk
ATC	GTC	325	109	I109V	0	4	4	0	0	4	0	1	13	High Risk
CAC	CTC	344	115	H115L	2	4	0	0	3	4	0	0	13	High Risk
CAC	CGC	344	115	H115R	0	4	0	2	3	4	0	0	13	High Risk
CTC	CGC	353	118	L118R	0	0	4	2	3	4	0	0	13	High Risk
AGA	GGA	358	120	R120G	2	0	4	0	3	4	0	0	13	High Risk
AGA	ATA	359	120	R120I	2	0	4	0	3	4	0	0	13	High Risk
AGA	AGC	360	120	R120S	2	0	4	0	3	4	0	0	13	High Risk
AGA	ACA	359	120	R120T	2	0	4	0	3	4	0	0	13	High Risk
CTT	CCT	383	128	L128P	0	0	4	2	3	4	0	0	13	High Risk
CAA	CGA	395	132	Q132R	0	4	0	2	3	4	0	0	13	High Risk
GCC	CCC	445	149	A149P	0	0	4	2	3	4	0	0	13	High Risk
ACA	CCA	454	152	T152P	0	4	4	2	3	0	0	0	13	High Risk
ACA	AGA	455	152	T152R	0	4	4	2	3	0	0	0	13	High Risk
CTG	CGG	458	153	L153R	0	4	0	2	3	4	0	0	13	High Risk
CCA	CGA	461	154	P154R	0	4	0	2	3	4	0	0	13	High Risk
GTG	GGG	464	155	V155G	0	4	0	2	0	4	3	0	13	High Risk
CTG	CGG	473	158	L158R	0	4	4	2	3	0	0	0	13	High Risk
CTG	GTG	472	158	L158V	0	4	4	0	0	4	0	1	13	High Risk
GAG	GTG	479	160	E160V	2	0	4	0	3	4	0	0	13	High Risk
TGC	TTC	485	162	C162F	2	4	4	2	0	0	0	1	13	High Risk
TGC	GGC	484	162	C162G	0	4	4	0	0	4	0	1	13	High Risk
CTC	ATC	487	163	L163I	0	4	4	0	0	4	0	1	13	High Risk
GTC	GCC	497	166	V166A	0	4	4	0	0	4	0	1	13	High Risk
CTA	CGA	506	169	L169R	0	4	4	2	3	0	0	0	13	High Risk
AGG	ATG	527	176	R176M	2	0	4	0	3	4	0	0	13	High Risk
AGG	AGC	528	176	R176S	2	0	4	0	3	4	0	0	13	High Risk
AGG	ACG	527	176	R176T	2	0	4	0	3	4	0	0	13	High Risk
AGG	TGG	526	176	R176W	2	0	4	0	3	4	0	0	13	High Risk
CTG	CGG	533	178	L178R	0	4	0	2	3	4	0	0	13	High Risk
CTC	ATC	550	184	L184I	0	4	4	0	0	4	0	1	13	High Risk
GAA	GCA	557	186	E186A	2	4	4	0	3	0	0	0	13	High Risk
GAA	AAA	556	186	E186K	0	4	4	2	3	0	0	0	13	High Risk
GAA	GAT	558	186	E186D	0	4	4	0	0	4	0	1	13	High Risk
CTG	CAG	563	188	L188Q	0	4	4	0	0	4	0	1	13	High Risk
CTG	GTG	562	188	L188V	0	4	4	0	0	4	0	1	13	High Risk
CTG	CGG	593	198	L198R	0	0	4	2	3	4	0	0	13	High Risk
CGG	CCG	599	200	R200P	0	0	4	2	3	4	0	0	13	High Risk
CTG	CGG	602	201	L201R	0	0	4	2	3	4	0	0	13	High Risk
CAG	AAG	607	203	Q203K	0	0	4	2	3	4	0	0	13	High Risk
CGC	CCC	191	64	R64P	0	4	0	2	3	4	0	1	14	High Risk
AAC	ATC	200	67	N67I	2	4	0	0	3	4	0	1	14	High Risk
AAC	AAA	201	67	N67K	0	4	0	2	3	4	0	1	14	High Risk
AAC	AAG	201	67	N67K	0	4	0	2	3	4	0	1	14	High Risk
CCC	CAC	212	71	P71H	0	0	4	2	3	4	0	1	14	High Risk
CCC	CTC	212	71	P71L	0	0	4	2	3	4	0	1	14	High Risk
TCC	TGC	215	72	S72C	0	0	4	2	0	4	3	1	14	High Risk
TCC	TTC	215	72	S72F	0	0	4	2	0	4	3	1	14	High Risk
TCC	TAC	215	72	S72Y	0	0	4	2	0	4	3	1	14	High Risk
TGC	CGC	229	77	C77R	0	4	4	2	3	0	0	1	14	High Risk
CGC	CTC	245	82	R82L	0	4	0	0	3	4	3	0	14	High Risk
CGC	AGC	244	82	R82S	0	4	0	0	3	4	3	0	14	High Risk
CTG	CCG	254	85	L85P	0	0	4	2	3	4	0	1	14	High Risk
CCC	CAC	257	86	P86H	0	0	4	2	3	4	0	1	14	High Risk
CTC	CCC	266	89	L89P	0	0	4	2	3	4	0	1	14	High Risk
AAC	AAA	270	90	N90K	0	0	4	2	3	4	0	1	14	High Risk
AAC	AAG	270	90	N90K	0	0	4	2	3	4	0	1	14	High Risk
CCC	CAC	290	97	P97H	0	0	4	2	3	4	0	1	14	High Risk
CCC	CTC	290	97	P97L	0	0	4	2	3	4	0	1	14	High Risk
CCC	CGC	290	97	P97R	0	0	4	2	3	4	0	1	14	High Risk
CTG	CCG	302	101	L101P	0	4	0	2	3	4	0	1	14	High Risk
CCG	CTG	305	102	P102L	0	4	0	2	3	4	0	1	14	High Risk
GGC	GCC	311	104	G104A	0	0	4	2	3	4	0	1	14	High Risk
GGC	TGC	310	104	G104C	0	0	4	2	3	4	0	1	14	High Risk
CAC	CGC	329	110	H110R	0	4	4	2	0	4	0	0	14	High Risk
TAC	TGC	335	112	Y112C	0	4	4	2	0	0	3	1	14	High Risk
TGG	TTG	350	117	W117L	2	4	4	0	0	4	0	0	14	High Risk
CTC	CCC	353	118	L118P	0	0	4	2	3	4	0	1	14	High Risk
AGA	AGT	360	120	R120S	2	0	4	0	3	4	0	1	14	High Risk
ACA	AAA	455	152	T152K	0	4	4	2	3	0	0	1	14	High Risk
AAA	GAA	475	159	K159E	0	4	4	0	3	0	3	0	14	High Risk
AAA	CAA	475	159	K159Q	0	4	4	0	3	0	3	0	14	High Risk
GAG	GGG	479	160	E160G	2	0	4	0	3	4	0	1	14	High Risk
TGC	CGC	484	162	C162R	0	4	4	2	3	0	0	1	14	High Risk
CTC	CCC	488	163	L163P	0	4	4	2	3	0	0	1	14	High Risk
GTT	TTT	493	165	V165F	0	4	4	2	0	4	0	0	14	High Risk
GTC	TTC	496	166	V166F	0	4	4	2	0	4	0	0	14	High Risk
AGC	ATC	503	168	S168I	0	0	4	0	3	4	3	0	14	High Risk
AAG	ATG	512	171	K171M	0	4	0	0	3	4	3	0	14	High Risk
AAG	ACG	512	171	K171T	0	4	0	0	3	4	3	0	14	High Risk
AAT	ATT	521	174	N174I	2	4	0	0	3	4	0	1	14	High Risk
TAC	TGC	524	175	Y175C	0	0	4	2	0	4	3	1	14	High Risk
TAC	GAC	523	175	Y175D	0	0	4	0	3	4	3	0	14	High Risk
TAC	CAC	523	175	Y175H	0	0	4	0	3	4	3	0	14	High Risk
TAC	AAC	523	175	Y175N	0	0	4	0	3	4	3	0	14	High Risk
AGG	AGT	528	176	R176S	2	0	4	0	3	4	0	1	14	High Risk
CTG	CCG	533	178	L178P	0	4	0	2	3	4	0	1	14	High Risk
GAC	AAC	535	179	D179N	2	4	0	0	3	4	0	1	14	High Risk
CTC	TTC	550	184	L184F	0	4	4	2	0	4	0	0	14	High Risk
GAT	GCT	560	187	D187A	2	4	4	0	3	0	0	1	14	High Risk
GAT	CAT	559	187	D187H	2	4	4	0	3	0	0	1	14	High Risk
GAT	AAT	559	187	D187N	2	4	4	0	3	0	0	1	14	High Risk
GAT	GTT	560	187	D187V	2	4	4	0	3	0	0	1	14	High Risk
AAA	GAA	586	196	K196E	0	0	4	0	3	4	3	0	14	High Risk
AAA	CAA	586	196	K196Q	0	0	4	0	3	4	3	0	14	High Risk
CTG	CCG	593	198	L198P	0	0	4	2	3	4	0	1	14	High Risk
GAG	AAG	595	199	E199K	0	0	4	2	3	4	0	1	14	High Risk
CTG	CCG	602	201	L201P	0	0	4	2	3	4	0	1	14	High Risk
GAG	GGG	611	204	E204G	0	0	4	2	3	4	0	1	14	High Risk
GAG	AAG	610	204	E204K	0	0	4	2	3	4	0	1	14	High Risk
CGC	CCC	614	205	R205P	0	0	4	2	3	4	0	1	14	High Risk
AAC	TAC	199	67	N67Y	2	4	0	2	3	4	0	0	15	High Risk
ATC	TTC	223	75	I75F	0	4	4	2	0	4	0	1	15	High Risk
CCG	GCG	241	81	P81A	2	4	0	2	3	4	0	0	15	High Risk
CCC	GCC	256	86	P86A	2	0	4	2	3	4	0	0	15	High Risk
TGG	TGT	264	88	W88C	0	4	4	2	0	4	0	1	15	High Risk
TGG	TGC	264	88	W88C	0	4	4	2	0	4	0	1	15	High Risk
ACG	GCG	313	105	T105A	0	4	4	0	0	4	3	0	15	High Risk
ACG	TCG	313	105	T105S	0	4	4	0	0	4	3	0	15	High Risk
CGC	GGC	319	107	R107G	0	4	4	0	3	4	0	0	15	High Risk
CGC	CTC	320	107	R107L	0	4	4	0	3	4	0	0	15	High Risk
CGC	AGC	319	107	R107S	0	4	4	0	3	4	0	0	15	High Risk
CGC	GGC	322	108	R108G	0	4	4	0	3	4	0	0	15	High Risk
CAC	GAC	328	110	H110D	0	4	4	0	3	4	0	0	15	High Risk
CAC	CAA	330	110	H110Q	0	4	4	0	3	4	0	0	15	High Risk
CAC	CAG	330	110	H110Q	0	4	4	0	3	4	0	0	15	High Risk
AGC	ACC	332	111	S111T	0	4	4	0	0	4	3	0	15	High Risk
TAC	TTC	335	112	Y112F	0	4	4	0	0	4	3	0	15	High Risk
CAC	TAC	343	115	H115Y	2	4	0	2	3	4	0	0	15	High Risk
TGG	TGT	351	117	W117C	0	4	4	2	0	4	0	1	15	High Risk
TGG	TGC	351	117	W117C	0	4	4	2	0	4	0	1	15	High Risk
CCA	GCA	460	154	P154A	2	4	0	2	3	4	0	0	15	High Risk
CCA	CTA	461	154	P154L	2	4	0	2	3	4	0	0	15	High Risk
AAA	AGA	476	159	K159R	0	4	4	0	0	4	3	0	15	High Risk
CGA	CAA	482	161	R161Q	0	4	4	0	3	4	0	0	15	High Risk
CTC	CAC	488	163	L163H	0	4	4	0	3	4	0	0	15	High Risk
CAG	GAG	490	164	Q164E	0	4	4	0	3	4	0	0	15	High Risk
CAG	CAT	492	164	Q164H	0	4	4	0	3	4	0	0	15	High Risk
CAG	CAC	492	164	Q164H	0	4	4	0	3	4	0	0	15	High Risk
AAG	AAT	513	171	K171N	0	4	0	0	3	4	3	1	15	High Risk
AAG	AAC	513	171	K171N	0	4	0	0	3	4	3	1	15	High Risk
AAT	TAT	520	174	N174Y	2	4	0	2	3	4	0	0	15	High Risk
AGA	GGA	529	177	R177G	0	4	4	0	3	4	0	0	15	High Risk
GAC	GGC	536	179	D179G	2	4	0	2	3	4	0	0	15	High Risk
GAC	TAC	535	179	D179Y	2	4	0	2	3	4	0	0	15	High Risk
TCG	ACG	547	183	S183T	0	4	4	0	0	4	3	0	15	High Risk
CTC	CAC	551	184	L184H	0	4	4	0	3	4	0	0	15	High Risk
GAT	TAT	559	187	D187Y	2	4	4	2	3	0	0	0	15	High Risk
AAA	AAT	588	196	K196N	0	0	4	0	3	4	3	1	15	High Risk
AAA	AAC	588	196	K196N	0	0	4	0	3	4	3	1	15	High Risk
AAA	ACA	587	196	K196T	0	0	4	0	3	4	3	1	15	High Risk
CGC	TGC	190	64	R64C	2	4	0	2	3	4	0	1	16	High Risk
TCC	CCC	214	72	S72P	0	0	4	2	3	4	3	0	16	High Risk
ATC	AAC	224	75	I75N	0	4	4	0	3	4	0	1	16	High Risk
AAT	GAT	232	78	N78D	0	4	4	0	3	4	0	1	16	High Risk
AAT	CAT	232	78	N78H	0	4	4	0	3	4	0	1	16	High Risk
CCG	CTG	242	81	P81L	2	4	0	2	3	4	0	1	16	High Risk
CGC	GGC	244	82	R82G	0	4	0	2	3	4	3	0	16	High Risk
CCC	CTC	257	86	P86L	2	0	4	2	3	4	0	1	16	High Risk
ACG	ATG	314	105	T105M	0	4	4	0	0	4	3	1	16	High Risk
CAC	AAC	328	110	H110N	0	4	4	0	3	4	0	1	16	High Risk
CAC	CCC	344	115	H115P	2	4	0	2	3	4	0	1	16	High Risk
GTT	GAT	494	165	V165D	0	4	4	0	3	4	0	1	16	High Risk
ACA	AGA	605	202	T202R	0	0	4	2	3	4	3	0	16	High Risk
CAG	AAG	217	73	Q73K	0	4	4	2	3	4	0	0	17	High Risk
CGC	TGC	244	82	R82C	0	4	0	2	3	4	3	1	17	High Risk
CGC	CTC	323	108	R108L	2	4	4	0	3	4	0	0	17	High Risk
CGC	AGC	322	108	R108S	2	4	4	0	3	4	0	0	17	High Risk
CAC	CTC	329	110	H110L	2	4	4	0	3	4	0	0	17	High Risk
AGC	ATC	332	111	S111I	2	4	4	0	0	4	3	0	17	High Risk
CGA	GGA	481	161	R161G	2	4	4	0	3	4	0	0	17	High Risk
CGA	CTA	482	161	R161L	2	4	4	0	3	4	0	0	17	High Risk
CGA	CCA	482	161	R161P	0	4	4	2	3	4	0	0	17	High Risk
CTC	CGC	488	163	L163R	0	4	4	2	3	4	0	0	17	High Risk
CAG	AAG	490	164	Q164K	0	4	4	2	3	4	0	0	17	High Risk
CAG	CCG	491	164	Q164P	0	4	4	2	3	4	0	0	17	High Risk
CAG	CGG	491	164	Q164R	0	4	4	2	3	4	0	0	17	High Risk
AGC	TGC	502	168	S168C	0	0	4	2	3	4	3	1	17	High Risk
CTA	CCA	506	169	L169P	0	4	4	2	3	4	0	0	17	High Risk
AGA	ATA	530	177	R177I	2	4	4	0	3	4	0	0	17	High Risk
AGA	AGC	531	177	R177S	2	4	4	0	3	4	0	0	17	High Risk
AGA	ACA	530	177	R177T	2	4	4	0	3	4	0	0	17	High Risk
AGG	GGG	544	182	R182G	2	4	4	0	3	4	0	0	17	High Risk
AGG	ATG	545	182	R182M	2	4	4	0	3	4	0	0	17	High Risk
AGG	AGC	546	182	R182S	2	4	4	0	3	4	0	0	17	High Risk
AGG	ACG	545	182	R182T	2	4	4	0	3	4	0	0	17	High Risk
AGG	TGG	544	182	R182W	2	4	4	0	3	4	0	0	17	High Risk
TCG	TTG	548	183	S183L	2	4	4	0	0	4	3	0	17	High Risk
CTC	CGC	551	184	L184R	0	4	4	2	3	4	0	0	17	High Risk
GAA	GGA	557	186	E186G	2	4	4	0	3	4	0	0	17	High Risk
CTG	CGG	563	188	L188R	0	4	4	2	3	4	0	0	17	High Risk
ACA	AAA	605	202	T202K	0	0	4	2	3	4	3	1	17	High Risk
AAT	ATT	233	78	N78I	2	4	4	0	3	4	0	1	18	High Risk
AAT	AAA	234	78	N78K	0	4	4	2	3	4	0	1	18	High Risk
AAT	AAG	234	78	N78K	0	4	4	2	3	4	0	1	18	High Risk
CGC	TGC	319	107	R107C	0	4	4	2	3	4	0	1	18	High Risk
CGC	CCC	320	107	R107P	0	4	4	2	3	4	0	1	18	High Risk
CAC	CCC	329	110	H110P	0	4	4	2	3	4	0	1	18	High Risk
TAC	GAC	334	112	Y112D	0	4	4	0	3	4	3	0	18	High Risk
TAC	CAC	334	112	Y112H	0	4	4	0	3	4	3	0	18	High Risk
TAC	AAC	334	112	Y112N	0	4	4	0	3	4	3	0	18	High Risk
CTG	CCG	473	158	L158P	0	4	4	2	3	4	0	1	18	High Risk
AGA	AGT	531	177	R177S	2	4	4	0	3	4	0	1	18	High Risk
AGG	AGT	546	182	R182S	2	4	4	0	3	4	0	1	18	High Risk
CTC	CCC	551	184	L184P	0	4	4	2	3	4	0	1	18	High Risk
GAA	GTA	557	186	E186V	2	4	4	0	3	4	0	1	18	High Risk
GAT	GGT	560	187	D187G	2	4	4	0	3	4	0	1	18	High Risk
CTG	CCG	563	188	L188P	0	4	4	2	3	4	0	1	18	High Risk
AAT	TAT	232	78	N78Y	2	4	4	2	3	4	0	0	19	High Risk
CAC	TAC	328	110	H110Y	2	4	4	2	3	4	0	0	19	High Risk
AGC	AAC	332	111	S111N	0	4	4	0	3	4	3	1	19	High Risk
AAA	AAT	477	159	K159N	0	4	4	0	3	4	3	1	19	High Risk
AAA	AAC	477	159	K159N	0	4	4	0	3	4	3	1	19	High Risk
AAA	ACA	476	159	K159T	0	4	4	0	3	4	3	1	19	High Risk
TCG	TGG	548	183	S183W	2	4	4	2	0	4	3	0	19	High Risk
ACG	AAG	314	105	T105K	0	4	4	2	3	4	3	0	20	High Risk
ACG	CCG	313	105	T105P	0	4	4	2	3	4	3	0	20	High Risk
ACG	AGG	314	105	T105R	0	4	4	2	3	4	3	0	20	High Risk
CGC	TGC	322	108	R108C	2	4	4	2	3	4	0	1	20	High Risk
CGC	CCC	323	108	R108P	2	4	4	2	3	4	0	1	20	High Risk
AGC	TGC	331	111	S111C	2	4	4	2	0	4	3	1	20	High Risk
AGC	CGC	331	111	S111R	0	4	4	2	3	4	3	0	20	High Risk
AGC	AGA	333	111	S111R	0	4	4	2	3	4	3	0	20	High Risk
AGC	AGG	333	111	S111R	0	4	4	2	3	4	3	0	20	High Risk
AAA	ATA	476	159	K159I	2	4	4	0	3	4	3	0	20	High Risk
TCG	CCG	547	183	S183P	0	4	4	2	3	4	3	0	20	High Risk
