# Supplementary material for: Algorithmic assessment of missense mutation severity in the Von-Hippel Lindau protein
Source: PLoS One. 2020 Nov 5;15(11):e0234100. doi: 10.1371/journal.pone.0234100 (PMC7644048; doi:10.1371/journal.pone.0234100)
Supplement: S2 File — (XLSX) [file pone.0234100.s007.xlsx]

## Sheet: Unweighted ClinVar Muts
AA_Position	WT_codon	Mutant_Codon	NT_change	Single_letter_AA	Three_letter_AA	Aggregation_Propensity	Protein-Protein_Interactions	Secondary_Structure	Conformational_Flexibilty	Solvent_Accessibilty	Protein_Stability	Post-translational_Modification	Translation_Rate	Total_Score	interface	Domain	Secondary_Structure	ClinVar_Clinical_significance	ClinVar_Score	Symphony_Score	Pathogencity_Index
25	CCT	CTT	74C>T	P25L	Pro25Leu	0	0	0	1	0	1	0	0	2	D	N-ter	coil	Benign/Likely benign(Last reviewed: Feb 28, 2018)	0		0
131	AAC	AAA	393C>A	N131K	Asn131Lys	0	0	0	1	1	0	0	1	3	C	β	coil	Conflicting interpretations of pathogenicity(Last reviewed: Apr 11, 2016)	0	0	0
126	GAT	AAT	376G>A	D126N	Asp126Asn	0	0	0	0	1	0	0	1	2	C	β	coil	Conflicting interpretations of pathogenicity(Last reviewed: Aug 1, 2018)	0	0	0
200	CGG	TGG	598C>T	R200W	Arg200Trp	0	0	1	0	1	0	0	0	2	E	⍺	helix	Conflicting interpretations of pathogenicity(Last reviewed: Aug 1, 2018)	0	0	0
136	TTT	TGT	407T>G	F136C	Phe136Cys	0	0	0	1	0	1	0	1	3	C	β	coil	Conflicting interpretations of pathogenicity(Last reviewed: Aug 1, 2018)	0	1	1
109	ATC	AAC	326T>A	I109N	Ile109Asn	0	1	1	0	1	0	0	1	4	C	β	sheet	Conflicting interpretations of pathogenicity(Last reviewed: Aug 1, 2018)	0	1	1
130	GTT	TTT	388G>T	V130F	Val130Phe	0	0	1	1	0	1	0	0	3	C	β	sheet	Conflicting interpretations of pathogenicity(Last reviewed: Aug 1, 2018)	0	1	1
84	GTG	ATG	250G>A	V84M	Val84Met	0	0	1	0	0	0	0	0	1	B	β	sheet	Conflicting interpretations of pathogenicity(Last reviewed: Aug 1, 2018)	0	1	1
188	CTG	GTG	562C>G	L188V	Leu188Val	0	1	1	0	0	1	0	1	4	A	⍺	helix	Conflicting interpretations of pathogenicity(Last reviewed: Aug 8, 2018)	0	1	1
40	CCG	CTG	119C>T	P40L	Pro40Leu	0	0	0	1	0	1	0	1	3	D	N-ter	coil	Conflicting interpretations of pathogenicity(Last reviewed: Dec 20, 2017)	0		0
45	CCG	CGG	134C>G	P45R	Pro45Arg	0	0	0	1	1	0	0	0	2	D	N-ter	coil	Conflicting interpretations of pathogenicity(Last reviewed: Feb 13, 2018)	0		0
98	TAC	TCC	293A>C	Y98S	Tyr98Ser	0	1	0	0	0	0	0	1	2	B	β	coil	Conflicting interpretations of pathogenicity(Last reviewed: Feb 26, 2016)	0	1	1
194	GTG	GGG	581T>G	V194G	Val194Gly	0	0	1	0	0	1	0	0	2	E	⍺	coil	Conflicting interpretations of pathogenicity(Last reviewed: Jan 26, 2018)	0	1	1
211	ATG	CTG	631A>C	M211L	Met211Leu	0	0	1	0	0	0	0	0	1	E	⍺	coil	Conflicting interpretations of pathogenicity(Last reviewed: Jul 9, 2018)	0		0
52	GAG	AAG	154G>A	E52K	Glu52Lys	0	0	0	1	1	1	0	1	4	D	N-ter	coil	Conflicting interpretations of pathogenicity(Last reviewed: Jun 18, 2018)	0		0
30	GGG	GAG	89G>A	G30E	Gly30Glu	0	0	0	0	1	0	0	1	2	D	N-ter	coil	Conflicting interpretations of pathogenicity(Last reviewed: Mar 20, 2018)	0		0
81	CCG	TCG	241C>T	P81S	Pro81Ser	1	1	0	1	0	1	0	0	4	B	β	coil	Conflicting interpretations of pathogenicity(Last reviewed: Nov 6, 2018)	0	1	1
162	TGC	TGG	486C>G	C162W	Cys162Trp	0	1	1	1	0	0	0	1	4	A	⍺	helix	Conflicting interpretations of pathogenicity(Last reviewed: Sep 5, 2017)	0	1	1
186	GAA	GAC	558A>C	E186D	Glu186Asp	0	1	1	0	0	1	0	0	3	A	⍺	helix	not provided(Last reviewed: Sep 19, 2013)	0	1	1
61	CCC	CGC	182C>G	P61R	Pro61Arg	0	0	0	1	1	0	0	1	3	B	β	coil	Uncertain significance(Last reviewed: Apr 12, 2018)	0	0	0
139	TCT	TTT	416C>T	S139F	Ser139Phe	0	0	0	1	0	0	0	0	1	C	β	coil	Uncertain significance(Last reviewed: Apr 13, 2015)	0	0	0
74	GTC	GCC	221T>C	V74A	Val74Ala	0	0	1	0	0	1	0	1	3	B	β	sheet	Uncertain significance(Last reviewed: Apr 13, 2018)	0	1	1
154	CCA	TCA	460C>T	P154S	Pro154Ser	1	1	0	1	0	1	0	0	4	A	⍺	coil	Uncertain significance(Last reviewed: Apr 18, 2016)	0	1	1
193	AAT	AGT	578A>G	N193S	Asn193Ser	0	0	0	0	0	0	0	0	0	E	⍺	coil	Uncertain significance(Last reviewed: Apr 18, 2017)	0	0	0
210	CGG	TGG	628C>T	R210W	Arg210Trp	0	0	1	0	1	0	0	0	2	E	⍺	coil	Uncertain significance(Last reviewed: Apr 18, 2018)	0		0
61	CCC	TCC	181C>T	P61S	Pro61Ser	0	0	0	1	0	1	0	0	2	B	β	coil	Uncertain significance(Last reviewed: Apr 19, 2018)	0	0	0
9	GAC	GCC	26A>C	D9A	Asp9Ala	0	0	0	0	1	0	0	1	2	D	N-ter	coil	Uncertain significance(Last reviewed: Apr 21, 2017)	0		0
24	GGC	TGC	70G>T	G24C	Gly24Cys	0	0	0	1	0	0	0	1	2	D	N-ter	coil	Uncertain significance(Last reviewed: Apr 22, 2018)	0		0
16	GAG	CAG	46G>C	E16Q	Glu16Gln	0	0	0	0	1	1	0	0	2	D	N-ter	coil	Uncertain significance(Last reviewed: Apr 23, 2016)	0		0
30	GGG	AGG	88G>A	G30R	Gly30Arg	0	0	0	1	1	1	0	0	3	D	N-ter	coil	Uncertain significance(Last reviewed: Apr 27, 2018)	0		0
39	GGC	CGC	115G>C	G39R	Gly39Arg	0	0	0	1	1	1	0	0	3	D	N-ter	coil	Uncertain significance(Last reviewed: Apr 3, 2017)	0		0
79	CGC	GGC	235C>G	R79G	Arg79Gly	0	1	0	1	1	0	1	0	4	B	β	coil	Uncertain significance(Last reviewed: Apr 4, 2016)	0	0	0
32	GAG	GGG	95A>G	E32G	Glu32Gly	0	0	0	0	1	0	0	1	2	D	N-ter	coil	Uncertain significance(Last reviewed: Apr 4, 2018)	0		0
2	CCC	CGC	5C>G	P2R	Pro2Arg	0	0	0	1	1	0	0	1	3	D	N-ter	coil	Uncertain significance(Last reviewed: Apr 6, 2018)	0		0
12	GAG	CAG	34G>C	E12Q	Glu12Gln	0	0	0	0	1	1	0	0	2	D	N-ter	coil	Uncertain significance(Last reviewed: Apr 8, 2016)	0		0
144	GGA	AGA	430G>A	G144R	Gly144Arg	0	0	0	1	1	0	0	0	2	C	β	coil	Uncertain significance(Last reviewed: Apr 9, 2018)	0	0	0
192	CCA	CTA	575C>T	P192L	Pro192Leu	0	0	0	1	1	1	0	0	3	E	⍺	coil	Uncertain significance(Last reviewed: Aug 1, 2018)	0	0	0
73	CAG	CGG	218A>G	Q73R	Gln73Arg	0	1	1	1	1	0	0	0	4	B	β	sheet	Uncertain significance(Last reviewed: Aug 1, 2018)	0	0	0
76	TTC	TCC	227T>C	F76S	Phe76Ser	0	0	1	0	0	1	0	1	3	B	β	sheet	Uncertain significance(Last reviewed: Aug 1, 2018)	0	1	1
75	ATC	AGC	224T>G	I75S	Ile75Ser	0	1	1	0	0	1	0	0	3	B	β	sheet	Uncertain significance(Last reviewed: Aug 1, 2018)	0	1	1
150	AAT	AGT	449A>G	N150S	Asn150Ser	0	0	1	0	0	0	0	0	1	C	β	sheet	Uncertain significance(Last reviewed: Aug 1, 2018)	0	1	1
103	CCT	GCT	307C>G	P103A	Pro103Ala	0	0	0	1	1	0	0	1	3	B	β	coil	Uncertain significance(Last reviewed: Aug 11, 2015)	0	0	0
101	CTG	CCG	302T>C	L101P	Leu101Pro	0	1	0	1	1	1	0	1	5	B	β	coil	Uncertain significance(Last reviewed: Aug 11, 2017)	0	1	1
1	ATG	ATT	3G>T	M1I	Met1Ile	0	0	0	0	0	0	0	1	1	D	N-ter	coil	Uncertain significance(Last reviewed: Aug 2, 2018)	0		0
94	GAG	AAG	280G>A	E94K	Glu94Lys	0	0	1	1	1	0	0	1	4	B	β	sheet	Uncertain significance(Last reviewed: Aug 21, 2017)	0	0	0
59	CCG	TCG	175C>T	P59S	Pro59Ser	0	0	0	1	0	0	0	0	1	B	β	coil	Uncertain significance(Last reviewed: Aug 21, 2017)	0		0
145	CAG	CTG	434A>T	Q145L	Gln145Leu	0	0	0	0	0	0	0	1	1	C	β	coil	Uncertain significance(Last reviewed: Aug 25, 2015)	0	0	0
58	CGG	CAG	173G>A	R58Q	Arg58Gln	0	0	0	0	1	1	0	0	2	B	β	coil	Uncertain significance(Last reviewed: Aug 25, 2016)	0		0
10	GAG	GAT	30G>T	E10D	Glu10Asp	0	0	0	0	0	1	0	1	2	D	N-ter	coil	Uncertain significance(Last reviewed: Aug 30, 2017)	0		0
28	GAC	AAC	82G>A	D28N	Asp28Asn	0	0	0	0	1	1	0	1	3	D	N-ter	coil	Uncertain significance(Last reviewed: Aug 4, 2016)	0		0
57	GGG	CGG	169G>C	G57R	Gly57Arg	0	0	0	1	1	1	0	1	4	D	N-ter	coil	Uncertain significance(Last reviewed: Aug 7, 2017)	0		0
145	CAG	CAC	435G>C	Q145H	Gln145His	0	0	0	0	1	0	0	0	1	C	β	coil	Uncertain significance(Last reviewed: Dec 11, 2017)	0	0	0
154	CCA	GCA	460C>G	P154A	Pro154Ala	1	1	0	1	1	1	0	0	5	A	⍺	coil	Uncertain significance(Last reviewed: Dec 11, 2017)	0	1	1
183	TCG	TTG	548C>T	S183L	Ser183Leu	1	1	1	0	0	0	1	0	4	A	⍺	helix	Uncertain significance(Last reviewed: Dec 12, 2017)	0	0	0
91	TTC	TTA	273C>A	F91L	Phe91Leu	0	1	0	0	0	1	0	0	2	B	β	coil	Uncertain significance(Last reviewed: Dec 14, 2016)	0	1	1
174	AAT	TAT	520A>T	N174Y	Asn174Tyr	1	1	0	1	1	1	0	0	5	A	⍺	coil	Uncertain significance(Last reviewed: Dec 16, 2016)	0	1	1
18	GCA	TCA	52G>T	A18S	Ala18Ser	0	0	0	0	0	0	0	0	0	D	N-ter	coil	Uncertain significance(Last reviewed: Dec 18, 2016)	0		0
126	GAT	CAT	376G>C	D126H	Asp126His	0	0	0	0	1	0	0	1	2	C	β	coil	Uncertain significance(Last reviewed: Dec 20, 2017)	0	0	0
104	GGC	GCC	311G>C	G104A	Gly104Ala	0	0	1	1	1	1	0	1	5	C	β	sheet	Uncertain significance(Last reviewed: Dec 21, 2016)	0	0	0
200	CGG	CAG	599G>A	R200Q	Arg200Gln	0	0	1	0	1	0	0	0	2	E	⍺	helix	Uncertain significance(Last reviewed: Dec 24, 2018)	0	1	1
133	ACT	ATT	398C>T	T133I	Thr133Ile	0	0	0	0	0	1	0	0	1	C	β	coil	Uncertain significance(Last reviewed: Dec 28, 2016)	0	0	0
108	CGC	CAC	323G>A	R108H	Arg108His	0	1	1	0	0	1	0	0	3	C	β	sheet	Uncertain significance(Last reviewed: Dec 28, 2017)	0	0	0
14	GGC	CGC	40G>C	G14R	Gly14Arg	0	0	0	1	1	1	0	0	3	D	N-ter	coil	Uncertain significance(Last reviewed: Dec 6, 2016)	0		0
181	GTC	GCC	542T>C	V181A	Val181Ala	0	1	0	0	0	0	0	1	2	A	⍺	coil	Uncertain significance(Last reviewed: Dec 8, 2017)	0	0	0
90	AAC	ACC	269A>C	N90T	Asn90Thr	0	0	1	0	0	1	0	1	3	B	β	sheet	Uncertain significance(Last reviewed: Feb 15, 2017)	0	0	0
141	AAT	AGT	422A>G	N141S	Asn141Ser	0	0	0	0	0	0	0	0	0	C	β	coil	Uncertain significance(Last reviewed: Feb 16, 2017)	0	0	0
178	CTG	GTG	532C>G	L178V	Leu178Val	0	1	0	0	0	1	0	1	3	A	⍺	coil	Uncertain significance(Last reviewed: Feb 19, 2018)	0	1	1
5	GCG	CCG	13G>C	A5P	Ala5Pro	0	0	0	1	0	0	0	0	1	D	N-ter	coil	Uncertain significance(Last reviewed: Feb 19, 2018)	0		0
90	AAC	AGC	269A>G	N90S	Asn90Ser	0	0	1	0	0	1	0	1	3	B	β	sheet	Uncertain significance(Last reviewed: Feb 20, 2018)	0	1	1
60	CGG	GGG	178C>G	R60G	Arg60Gly	0	0	0	0	1	1	0	1	3	B	β	coil	Uncertain significance(Last reviewed: Feb 21, 2018)	0	0	0
111	AGC	ATC	332G>T	S111I	Ser111Ile	1	1	1	0	0	1	1	0	5	C	β	sheet	Uncertain significance(Last reviewed: Feb 26, 2016)	0	0	0
155	GTG	ATG	463G>A	V155M	Val155Met	0	1	0	0	0	0	1	0	2	A	⍺	coil	Uncertain significance(Last reviewed: Feb 26, 2016)	0	0	0
149	GCC	CCC	445G>C	A149P	Ala149Pro	0	0	1	1	1	1	0	0	4	C	β	sheet	Uncertain significance(Last reviewed: Feb 26, 2016)	0	1	1
207	GCA	GTA	620C>T	A207V	Ala207Val	0	0	0	0	0	1	0	0	1	E	⍺	coil	Uncertain significance(Last reviewed: Feb 27, 2018)	0	0	0
10	GAG	AAG	28G>A	E10K	Glu10Lys	0	0	0	1	1	0	0	1	3	D	N-ter	coil	Uncertain significance(Last reviewed: Feb 28, 2018)	0		0
128	CTT	TTT	382C>T	L128F	Leu128Phe	0	0	1	1	0	0	0	0	2	C	β	sheet	Uncertain significance(Last reviewed: Feb 5, 2016)	0	0	0
115	CAC	CAG	345C>G	H115Q	His115Gln	0	1	0	0	1	1	0	0	3	C	β	coil	Uncertain significance(Last reviewed: Feb 5, 2016)	0	1	1
116	CTT	CGT	347T>G	L116R	Leu116Arg	0	0	0	1	1	1	0	0	3	C	β	coil	Uncertain significance(Last reviewed: Feb 5, 2016)	0	1	1
18	GCA	GTA	53C>T	A18V	Ala18Val	0	0	0	0	0	0	0	0	0	D	N-ter	coil	Uncertain significance(Last reviewed: Feb 9, 2017)	0		0
13	GTA	ATA	37G>A	V13I	Val13Ile	0	0	0	0	0	0	0	0	0	D	N-ter	coil	Uncertain significance(Last reviewed: Jan 12, 2017)	0		0
170	GTC	ATC	508G>A	V170I	Val170Ile	0	1	0	0	0	1	0	1	3	A	⍺	coil	Uncertain significance(Last reviewed: Jan 14, 2016)	0	1	1
195	CAG	CAC	585G>C	Q195H	Gln195His	0	0	1	0	1	1	0	0	3	E	⍺	helix	Uncertain significance(Last reviewed: Jan 19, 2016)	0	0	0
42	GAG	GCG	125A>C	E42A	Glu42Ala	0	0	0	0	1	1	0	1	3	D	N-ter	coil	Uncertain significance(Last reviewed: Jan 19, 2017)	0		0
122	GCA	ACA	364G>A	A122T	Ala122Thr	0	0	0	0	0	1	0	0	1	C	β	sheet	Uncertain significance(Last reviewed: Jan 23, 2017)	0	1	1
61	CCC	GCC	181C>G	P61A	Pro61Ala	0	0	0	1	1	1	0	0	3	B	β	coil	Uncertain significance(Last reviewed: Jan 3, 2017)	0	0	0
56	GCC	GTC	167C>T	A56V	Ala56Val	0	0	0	0	0	0	0	1	1	D	N-ter	coil	Uncertain significance(Last reviewed: Jan 3, 2018)	0		0
61	CCC	CTC	182C>T	P61L	Pro61Leu	0	0	0	1	1	1	0	1	4	B	β	coil	Uncertain significance(Last reviewed: Jan 30, 2017)	0	1	1
37	GAG	AAG	109G>A	E37K	Glu37Lys	0	0	0	1	1	0	0	1	3	D	N-ter	coil	Uncertain significance(Last reviewed: Jan 6, 2017)	0		0
104	GGC	GTC	311G>T	G104V	Gly104Val	0	0	1	1	1	1	0	0	4	C	β	sheet	Uncertain significance(Last reviewed: Jul 17, 2015)	0	0	0
95	CCG	CTG	284C>T	P95L	Pro95Leu	0	0	1	1	1	0	0	1	4	B	β	sheet	Uncertain significance(Last reviewed: Jul 6, 2018)	0	0	0
186	GAA	AAA	556G>A	E186K	Glu186Lys	0	1	1	1	1	0	0	0	4	A	⍺	helix	Uncertain significance(Last reviewed: Jul 6, 2018)	0	1	1
92	GAC	TAC	274G>T	D92Y	Asp92Tyr	0	0	0	1	1	0	0	0	2	B	β	coil	Uncertain significance(Last reviewed: Jun 11, 2014)	0	0	0
4	AGG	ATG	11G>T	R4M	Arg4Met	0	0	0	0	1	0	0	0	1	D	N-ter	coil	Uncertain significance(Last reviewed: Jun 14, 2016)	0		0
4	AGG	TGG	10A>T	R4W	Arg4Trp	0	0	0	0	1	1	0	0	2	D	N-ter	coil	Uncertain significance(Last reviewed: Jun 14, 2016)	0		0
185	TAC	TGC	554A>G	Y185C	Tyr185Cys	0	0	1	1	0	0	0	1	3	A	⍺	helix	Uncertain significance(Last reviewed: Jun 15, 2018)	0	0	0
7	AAC	AAA	21C>A	N7K	Asn7Lys	0	0	0	1	1	1	0	1	4	D	N-ter	coil	Uncertain significance(Last reviewed: Jun 18, 2018)	0		0
182	AGG	AAG	545G>A	R182K	Arg182Lys	0	1	1	0	0	0	0	0	2	A	⍺	helix	Uncertain significance(Last reviewed: Jun 21, 2018)	0	0	0
39	GGC	GAC	116G>A	G39D	Gly39Asp	0	0	0	0	1	1	0	0	2	D	N-ter	coil	Uncertain significance(Last reviewed: Jun 22, 2017)	0		0
171	AAG	AAT	513G>T	K171N	Lys171Asn	0	1	0	0	1	1	1	1	5	A	⍺	coil	Uncertain significance(Last reviewed: Jun 24, 2018)	0	0	0
204	GAG	CAG	610G>C	E204Q	Glu204Gln	0	0	1	0	1	1	0	0	3	E	⍺	helix	Uncertain significance(Last reviewed: Jun 25, 2018)	0	0	0
136	TTT	TTG	408T>G	F136L	Phe136Leu	0	0	0	0	0	0	0	0	0	C	β	coil	Uncertain significance(Last reviewed: Jun 25, 2018)	0	1	1
24	GGC	GAC	71G>A	G24D	Gly24Asp	0	0	0	0	1	0	0	0	1	D	N-ter	coil	Uncertain significance(Last reviewed: Jun 26, 2018)	0		0
179	GAC	AAC	535G>A	D179N	Asp179Asn	1	1	0	0	1	1	0	1	5	A	⍺	coil	Uncertain significance(Last reviewed: Jun 27, 2018)	0	0	0
75	ATC	GTC	223A>G	I75V	Ile75Val	0	1	1	0	0	0	0	1	3	B	β	sheet	Uncertain significance(Last reviewed: Jun 27, 2018)	0	1	1
210	CGG	CAG	629G>A	R210Q	Arg210Gln	0	0	1	0	1	0	0	0	2	E	⍺	coil	Uncertain significance(Last reviewed: Jun 28, 2018)	0		0
9	GAC	GAA	27C>A	D9E	Asp9Glu	0	0	0	0	0	1	0	0	1	D	N-ter	coil	Uncertain significance(Last reviewed: Jun 29, 2018)	0		0
193	AAT	AAA	579T>A	N193K	Asn193Lys	0	0	0	1	1	0	0	1	3	E	⍺	coil	Uncertain significance(Last reviewed: Jun 30, 2017)	0	0	0
182	AGG	GGG	544A>G	R182G	Arg182Gly	1	1	1	0	1	1	0	0	5	A	⍺	helix	Uncertain significance(Last reviewed: Jun 4, 2018)	0	1	1
2	CCC	TCC	4C>T	P2S	Pro2Ser	0	0	0	1	0	0	0	0	1	D	N-ter	coil	Uncertain significance(Last reviewed: Jun 4, 2018)	0		0
92	GAC	GTC	275A>T	D92V	Asp92Val	0	0	0	0	1	1	0	0	2	B	β	coil	Uncertain significance(Last reviewed: Jun 5, 2018)	0	0	0
35	GCC	GAC	104C>A	A35D	Ala35Asp	0	0	0	0	1	0	0	1	2	D	N-ter	coil	Uncertain significance(Last reviewed: Jun 6, 2018)	0		0
79	CGC	TGC	235C>T	R79C	Arg79Cys	0	1	0	1	1	0	1	1	5	B	β	coil	Uncertain significance(Last reviewed: Jun 8, 2018)	0	0	0
154	CCA	CGA	461C>G	P154R	Pro154Arg	0	1	0	1	1	1	0	0	4	A	⍺	coil	Uncertain significance(Last reviewed: Jun 9, 2018)	0	1	1
1	ATG	TTG	1A>T	M1L	Met1Leu	0	0	0	0	0	0	0	0	0	D	N-ter	coil	Uncertain significance(Last reviewed: Mar 1, 2018)	0		0
97	CCC	ACC	289C>A	P97T	Pro97Thr	0	0	1	1	0	1	0	1	4	B	β	sheet	Uncertain significance(Last reviewed: Mar 19, 2017)	0	0	0
129	CTG	GTG	385C>G	L129V	Leu129Val	0	0	1	0	0	0	0	1	2	C	β	sheet	Uncertain significance(Last reviewed: Mar 21, 2018)	0	0	0
3	CGG	CCG	8G>C	R3P	Arg3Pro	0	0	0	1	1	1	0	0	3	D	N-ter	coil	Uncertain significance(Last reviewed: Mar 25, 2018)	0		0
3	CGG	TGG	7C>T	R3W	Arg3Trp	0	0	0	0	1	1	0	0	2	D	N-ter	coil	Uncertain significance(Last reviewed: Mar 27, 2017)	0		0
97	CCC	TCC	289C>T	P97S	Pro97Ser	0	0	1	1	0	1	0	0	3	B	β	sheet	Uncertain significance(Last reviewed: Mar 28, 2015)	0	0	0
143	GAC	CAC	427G>C	D143H	Asp143His	0	0	0	0	1	0	0	0	1	C	β	coil	Uncertain significance(Last reviewed: Mar 28, 2016)	0	0	0
205	CGC	GGC	613C>G	R205G	Arg205Gly	0	0	1	0	1	0	0	0	2	E	⍺	helix	Uncertain significance(Last reviewed: Mar 28, 2018)	0	1	1
139	TCT	TGT	416C>G	S139C	Ser139Cys	0	0	0	1	0	0	0	1	2	C	β	coil	Uncertain significance(Last reviewed: Mar 28, 2018)	0	1	1
192	CCA	TCA	574C>T	P192S	Pro192Ser	0	0	0	1	0	1	0	0	2	E	⍺	coil	Uncertain significance(Last reviewed: Mar 7, 2018)	0	0	0
12	GAG	GAC	36G>C	E12D	Glu12Asp	0	0	0	0	0	1	0	1	2	D	N-ter	coil	Uncertain significance(Last reviewed: Mar 7, 2018)	0		0
202	ACA	ATA	605C>T	T202I	Thr202Ile	0	0	1	0	0	0	1	0	2	E	⍺	helix	Uncertain significance(Last reviewed: Mar 8, 2018)	0	1	1
73	CAG	GAG	217C>G	Q73E	Gln73Glu	0	1	1	0	1	0	0	0	3	B	β	sheet	Uncertain significance(Last reviewed: May 1, 2018)	0	0	0
203	CAG	CGG	608A>G	Q203R	Gln203Arg	0	0	1	1	1	0	0	0	3	E	⍺	helix	Uncertain significance(Last reviewed: May 10, 2016)	0	0	0
197	GAC	CAC	589G>C	D197H	Asp197His	0	0	1	0	1	1	0	0	3	E	⍺	helix	Uncertain significance(Last reviewed: May 11, 2016)	0	0	0
63	CTG	CCG	188T>C	L63P	Leu63Pro	0	0	0	1	1	1	0	1	4	B	β	coil	Uncertain significance(Last reviewed: May 11, 2018)	0	0	0
50	GCC	GTC	149C>T	A50V	Ala50Val	0	0	0	0	0	1	0	1	2	D	N-ter	coil	Uncertain significance(Last reviewed: May 12, 2016)	0		0
8	TGG	CGG	22T>C	W8R	Trp8Arg	0	0	0	0	1	0	0	0	1	D	N-ter	coil	Uncertain significance(Last reviewed: May 15, 2017)	0		0
21	GAA	GCA	62A>C	E21A	Glu21Ala	0	0	0	0	1	1	0	0	2	D	N-ter	coil	Uncertain significance(Last reviewed: May 16, 2018)	0		0
205	CGC	CTC	614G>T	R205L	Arg205Leu	0	0	1	0	1	0	0	0	2	E	⍺	helix	Uncertain significance(Last reviewed: May 18, 2017)	0	0	0
100	ACG	GCG	298A>G	T100A	Thr100Ala	0	0	0	0	0	1	1	0	2	B	β	coil	Uncertain significance(Last reviewed: May 18, 2018)	0	0	0
58	CGG	TGG	172C>T	R58W	Arg58Trp	0	0	0	0	1	1	0	0	2	D	N-ter	coil	Uncertain significance(Last reviewed: May 18, 2018)	0		0
126	GAT	GGT	377A>G	D126G	Asp126Gly	0	0	0	1	1	0	0	1	3	C	β	coil	Uncertain significance(Last reviewed: May 21, 2018)	0	0	0
5	GCG	GTG	14C>T	A5V	Ala5Val	0	0	0	0	0	1	0	0	1	D	N-ter	coil	Uncertain significance(Last reviewed: May 23, 2018)	0		0
56	GCC	GGC	167C>G	A56G	Ala56Gly	0	0	0	0	0	0	0	1	1	D	N-ter	coil	Uncertain significance(Last reviewed: May 24, 2018)	0		0
209	CAA	GAA	625C>G	Q209E	Gln209Glu	0	0	0	0	1	1	0	0	2	E	⍺	coil	Uncertain significance(Last reviewed: May 25, 2018)	0	0	0
16	GAG	GCG	47A>C	E16A	Glu16Ala	0	0	0	0	1	1	0	1	3	D	N-ter	coil	Uncertain significance(Last reviewed: May 25, 2018)	0		0
55	GAG	GGG	164A>G	E55G	Glu55Gly	0	0	0	0	1	1	0	1	3	D	N-ter	coil	Uncertain significance(Last reviewed: May 25, 2018)	0		0
2	CCC	CTC	5C>T	P2L	Pro2Leu	0	0	0	1	0	0	0	1	2	D	N-ter	coil	Uncertain significance(Last reviewed: May 25, 2018)	0		0
70	GAG	GGG	209A>G	E70G	Glu70Gly	0	0	0	1	1	1	0	1	4	B	β	coil	Uncertain significance(Last reviewed: May 26, 2017)	0	1	1
191	CAC	CCC	572A>C	H191P	His191Pro	0	0	0	1	1	0	0	1	3	E	⍺	coil	Uncertain significance(Last reviewed: May 27, 2015)	0	0	0
29	GGC	GCC	86G>C	G29A	Gly29Ala	0	0	0	0	0	1	0	1	2	D	N-ter	coil	Uncertain significance(Last reviewed: May 30, 2017)	0		0
151	ATC	CTC	451A>C	I151L	Ile151Leu	0	0	1	0	0	1	0	1	3	C	β	sheet	Uncertain significance(Last reviewed: May 5, 2015)	0	1	1
64	CGC	CAC	191G>A	R64H	Arg64His	0	1	0	0	0	0	0	0	1	B	β	coil	Uncertain significance(Last reviewed: May 8, 2017)	0	1	1
196	AAA	GAA	586A>G	K196E	Lys196Glu	0	0	1	0	1	1	1	0	4	E	⍺	helix	Uncertain significance(Last reviewed: May 9, 2018)	0	0	0
1	ATG	ATC	3G>C	M1I	Met1Ile	0	0	0	0	0	0	0	0	0	D	N-ter	coil	Uncertain significance(Last reviewed: May 9, 2018)	0		0
144	GGA	CGA	430G>C	G144R	Gly144Arg	0	0	0	1	1	0	0	0	2	C	β	coil	Uncertain significance(Last reviewed: Nov 10, 2017)	0	0	0
205	CGC	TGC	613C>T	R205C	Arg205Cys	0	0	1	1	1	0	0	1	4	E	⍺	helix	Uncertain significance(Last reviewed: Nov 15, 2016)	0	0	0
140	CTC	TTC	418C>T	L140F	Leu140Phe	0	0	0	1	0	1	0	0	2	C	β	coil	Uncertain significance(Last reviewed: Nov 16, 2017)	0	0	0
9	GAC	AAC	25G>A	D9N	Asp9Asn	0	0	0	0	1	0	0	1	2	D	N-ter	coil	Uncertain significance(Last reviewed: Nov 16, 2017)	0		0
6	GAG	GAT	18G>T	E6D	Glu6Asp	0	0	0	0	0	1	0	1	2	D	N-ter	coil	Uncertain significance(Last reviewed: Nov 21, 2016)	0		0
142	GTT	GCT	425T>C	V142A	Val142Ala	0	0	0	0	0	0	0	0	0	C	β	coil	Uncertain significance(Last reviewed: Nov 24, 2017)	0	1	1
181	GTC	ATC	541G>A	V181I	Val181Ile	0	1	0	0	0	0	0	1	2	A	⍺	coil	Uncertain significance(Last reviewed: Nov 27, 2017)	0	1	1
1	ATG	ATA	3G>A	M1I	Met1Ile	0	0	0	0	0	0	0	0	0	D	N-ter	coil	Uncertain significance(Last reviewed: Nov 5, 2018)	0		0
113	CGA	CCA	338G>C	R113P	Arg113Pro	1	0	0	1	1	1	0	0	4	C	β	coil	Uncertain significance(Last reviewed: Oct 11, 2016)	0	1	1
147	ATT	ACT	440T>C	I147T	Ile147Thr	0	0	1	0	0	0	0	0	1	C	β	sheet	Uncertain significance(Last reviewed: Oct 12, 2016)	0	0	0
13	GTA	GGA	38T>G	V13G	Val13Gly	0	0	0	0	0	1	0	0	1	D	N-ter	coil	Uncertain significance(Last reviewed: Oct 12, 2017)	0		0
122	GCA	TCA	364G>T	A122S	Ala122Ser	0	0	0	0	0	1	0	0	1	C	β	sheet	Uncertain significance(Last reviewed: Oct 14, 2014)	0	1	1
16	GAG	GAC	48G>C	E16D	Glu16Asp	0	0	0	0	0	1	0	1	2	D	N-ter	coil	Uncertain significance(Last reviewed: Oct 17, 2017)	0		0
180	ATC	GTC	538A>G	I180V	Ile180Val	0	1	0	0	0	0	0	1	2	A	⍺	coil	Uncertain significance(Last reviewed: Oct 17, 2018)	0	1	1
35	GCC	GTC	104C>T	A35V	Ala35Val	0	0	0	0	0	1	0	1	2	D	N-ter	coil	Uncertain significance(Last reviewed: Oct 19, 2017)	0		0
112	TAC	TGC	335A>G	Y112C	Tyr112Cys	0	1	1	1	0	0	1	1	5	C	β	sheet	Uncertain significance(Last reviewed: Oct 2, 2017)	0	1	1
75	ATC	CTC	223A>C	I75L	Ile75Leu	0	1	1	0	0	1	0	1	4	B	β	sheet	Uncertain significance(Last reviewed: Oct 22, 2016)	0	1	1
48	CTG	CGG	143T>G	L48R	Leu48Arg	0	0	0	1	1	1	0	0	3	D	N-ter	coil	Uncertain significance(Last reviewed: Oct 23, 2017)	0		0
213	GAT	GGT	638A>G	D213G	Asp213Gly	0	0	1	0	1	1	0	1	4	E	⍺	coil	Uncertain significance(Last reviewed: Oct 24, 2017)	0		0
163	CTC	CGC	488T>G	L163R	Leu163Arg	0	1	1	1	1	1	0	0	5	A	⍺	helix	Uncertain significance(Last reviewed: Oct 25, 2016)	0	1	1
76	TTC	TGC	227T>G	F76C	Phe76Cys	0	0	1	1	0	1	0	1	4	B	β	sheet	Uncertain significance(Last reviewed: Oct 27, 2016)	0	1	1
147	ATT	GTT	439A>G	I147V	Ile147Val	0	0	1	0	0	0	0	0	1	C	β	sheet	Uncertain significance(Last reviewed: Oct 31, 2018)	0	0	0
205	CGC	CAC	614G>A	R205H	Arg205His	0	0	1	0	0	0	0	0	1	E	⍺	helix	Uncertain significance(Last reviewed: Oct 31, 2018)	0	0	0
69	CGC	GGC	205C>G	R69G	Arg69Gly	0	1	0	1	1	0	0	0	3	B	β	coil	Uncertain significance(Last reviewed: Oct 31, 2018)	0	0	0
11	GCC	CCC	31G>C	A11P	Ala11Pro	0	0	0	1	0	0	0	0	1	D	N-ter	coil	Uncertain significance(Last reviewed: Oct 31, 2018)	0		0
10	GAG	GTG	29A>T	E10V	Glu10Val	0	0	0	0	1	1	0	0	2	D	N-ter	coil	Uncertain significance(Last reviewed: Sep 19, 2014)	0		0
15	GCG	ACG	43G>A	A15T	Ala15Thr	0	0	0	0	0	1	0	0	1	D	N-ter	coil	Uncertain significance(Last reviewed: Sep 2, 2016)	0		0
57	GGG	GCG	170G>C	G57A	Gly57Ala	0	0	0	0	0	0	0	0	0	D	N-ter	coil	Uncertain significance(Last reviewed: Sep 24, 2017)	0		0
185	TAC	CAC	553T>C	Y185H	Tyr185His	0	0	1	0	1	1	0	0	3	A	⍺	helix	Uncertain significance(Last reviewed: Sep 26, 2017)	0	1	1
25	CCT	GCT	73C>G	P25A	Pro25Ala	0	0	0	1	0	1	0	1	3	D	N-ter	coil	Uncertain significance(Last reviewed: Sep 26, 2017)	0		0
70	GAG	GAC	210G>C	E70D	Glu70Asp	0	0	0	0	0	0	0	1	1	B	β	coil	Uncertain significance(Last reviewed: Sep 28, 2016)	0	0	0
125	CAC	TAC	373C>T	H125Y	His125Tyr	0	0	0	1	1	1	0	0	3	C	β	coil	Uncertain significance(Last reviewed: Sep 30, 2018)	0	0	0
199	GAG	GCG	596A>C	E199A	Glu199Ala	0	0	1	0	1	0	0	1	3	E	⍺	helix	Uncertain significance(Last reviewed: Sep 5, 2017)	0	0	0
99	CCA	CGA	296C>G	P99R	Pro99Arg	0	1	0	1	1	1	0	0	4	B	β	coil	Uncertain significance(Last reviewed: Sep 6, 2017)	0	1	1
1	ATG	GTG	1A>G	M1V	Met1Val	0	0	0	0	0	0	0	0	0	D	N-ter	coil	Uncertain significance(Last reviewed: Sep 6, 2017)	0		0
67	AAC	CAC	199A>C	N67H	Asn67His	0	1	0	0	1	1	0	1	4	B	β	coil	Uncertain significance(Last reviewed: Sep 9, 2015)	0	1	1
72	TCC	CCC	214T>C	S72P	Ser72Pro	0	0	1	1	1	1	1	0	5	B	β	sheet	Likely pathogenic(Last reviewed: Apr 13, 2016)	2	0	2
80	AGT	GGT	238A>G	S80G	Ser80Gly	0	0	0	1	0	1	0	1	3	B	β	coil	Likely pathogenic(Last reviewed: Apr 18, 2016)	2	0	2
120	AGA	GGA	358A>G	R120G	Arg120Gly	1	0	1	0	1	1	0	0	4	C	β	sheet	Likely pathogenic(Last reviewed: Aug 10, 2017)	2	1	3
153	CTG	CAG	458T>A	L153Q	Leu153Gln	0	1	0	0	0	0	0	1	2	C	β	coil	Likely pathogenic(Last reviewed: Aug 18, 2011)	2	1	3
160	GAG	GTG	479A>T	E160V	Glu160Val	1	0	1	0	1	1	0	0	4	A	⍺	helix	Likely pathogenic(Last reviewed: Dec 1, 2015)	2	1	3
183	TCG	TGG	548C>G	S183W	Ser183Trp	1	1	1	1	0	1	1	0	6	A	⍺	helix	Likely pathogenic(Last reviewed: Dec 1, 2015)	2	1	3
170	GTC	GCC	509T>C	V170A	Val170Ala	0	1	0	0	0	0	0	1	2	A	⍺	coil	Likely pathogenic(Last reviewed: Dec 1, 2015)	2	1	3
78	AAT	TAT	232A>T	N78Y	Asn78Tyr	1	1	1	1	1	1	0	0	6	B	β	sheet	Likely pathogenic(Last reviewed: Dec 19, 2016)	2	0	2
198	CTG	CCG	593T>C	L198P	Leu198Pro	0	0	1	1	1	1	0	1	5	E	⍺	helix	Likely pathogenic(Last reviewed: Dec 30, 2016)	2	1	3
65	TCG	GCG	193T>G	S65A	Ser65Ala	0	0	0	0	0	1	0	0	1	B	β	coil	Likely pathogenic(Last reviewed: Feb 26, 2016)	2	0	2
93	GGC	CGC	277G>C	G93R	Gly93Arg	0	0	1	1	1	0	0	0	3	B	β	sheet	Likely pathogenic(Last reviewed: Feb 26, 2016)	2	1	3
90	AAC	ATC	269A>T	N90I	Asn90Ile	0	0	1	0	1	1	0	1	4	B	β	sheet	Likely pathogenic(Last reviewed: Feb 26, 2016)	2	1	3
131	AAC	AGC	392A>G	N131S	Asn131Ser	0	0	0	0	0	0	0	1	1	C	β	coil	Likely pathogenic(Last reviewed: Feb 9, 2016)	2	0	2
88	TGG	TGT	264G>T	W88C	Trp88Cys	0	1	1	1	0	1	0	1	5	B	β	sheet	Likely pathogenic(Last reviewed: Jan 18, 2018)	2	1	3
124	ACA	ATA	371C>T	T124I	Thr124Ile	0	0	0	0	0	1	0	0	1	C	β	coil	Likely pathogenic(Last reviewed: Jan 23, 2017)	2	0	2
124	ACA	GCA	370A>G	T124A	Thr124Ala	0	0	0	0	0	1	0	0	1	C	β	coil	Likely pathogenic(Last reviewed: Jul 1, 2018)	2	0	2
164	CAG	CAT	492G>T	Q164H	Gln164His	0	1	1	0	1	1	0	0	4	A	⍺	helix	Likely pathogenic(Last reviewed: Jul 12, 2017)	2	0	2
158	CTG	CAG	473T>A	L158Q	Leu158Gln	0	1	1	0	0	0	0	1	3	A	⍺	helix	Likely pathogenic(Last reviewed: Jul 14, 2015)	2	1	3
85	CTG	CCG	254T>C	L85P	Leu85Pro	0	0	1	1	1	1	0	1	5	B	β	sheet	Likely pathogenic(Last reviewed: Jul 14, 2015)	2	1	3
89	CTC	CAC	266T>A	L89H	Leu89His	0	0	1	0	1	1	0	0	3	B	β	sheet	Likely pathogenic(Last reviewed: Jul 14, 2015)	2	1	3
89	CTC	CCC	266T>C	L89P	Leu89Pro	0	0	1	1	1	1	0	1	5	B	β	sheet	Likely pathogenic(Last reviewed: Jun 2, 2015)	2	1	3
81	CCG	CTG	242C>T	P81L	Pro81Leu	1	1	0	1	1	1	0	1	6	B	β	coil	Likely pathogenic(Last reviewed: Jun 5, 2017)	2	0	2
133	ACT	CCT	397A>C	T133P	Thr133Pro	0	0	0	1	1	1	0	0	3	C	β	coil	Likely pathogenic(Last reviewed: Mar 6, 2015)	2	1	3
163	CTC	TTC	487C>T	L163F	Leu163Phe	0	1	1	1	0	0	0	0	3	A	⍺	helix	Likely pathogenic(Last reviewed: May 2, 2018)	2	1	3
175	TAC	TGC	524A>G	Y175C	Tyr175Cys	0	0	1	1	0	1	1	1	5	A	⍺	helix	Likely pathogenic(Last reviewed: May 21, 2018)	2	0	2
169	CTA	CCA	506T>C	L169P	Leu169Pro	0	1	1	1	1	0	0	0	4	A	⍺	helix	Likely pathogenic(Last reviewed: Nov 4, 2015)	2	1	3
115	CAC	CCC	344A>C	H115P	His115Pro	1	1	0	1	1	1	0	1	6	C	β	coil	Likely pathogenic(Last reviewed: Sep 16, 2015)	2	0	2
78	AAT	ACT	233A>C	N78T	Asn78Thr	0	1	1	0	0	1	0	1	4	B	β	sheet	Pathogenic(Last reviewed: Apr 16, 2014)	2	0	2
126	GAT	TAT	376G>T	D126Y	Asp126Tyr	0	0	0	1	1	0	0	0	2	C	β	coil	Pathogenic(Last reviewed: Aug 1, 2003)	2	0	2
164	CAG	CGG	491A>G	Q164R	Gln164Arg	0	1	1	1	1	1	0	0	5	A	⍺	helix	Pathogenic(Last reviewed: Aug 1, 2018)	2	0	2
166	GTC	GCC	497T>C	V166A	Val166Ala	0	1	1	0	0	0	0	1	3	A	⍺	helix	Pathogenic(Last reviewed: Aug 1, 2018)	2	0	2
84	GTG	CTG	250G>C	V84L	Val84Leu	0	0	1	0	0	1	0	1	3	B	β	sheet	Pathogenic(Last reviewed: Aug 1, 2018)	2	0	2
112	TAC	CAC	334T>C	Y112H	Tyr112His	0	1	1	0	1	1	1	0	5	C	β	sheet	Pathogenic(Last reviewed: Aug 1, 2018)	2	0	2
162	TGC	CGC	484T>C	C162R	Cys162Arg	0	1	1	1	1	0	0	1	5	A	⍺	helix	Pathogenic(Last reviewed: Aug 1, 2018)	2	1	3
93	GGC	GAC	278G>A	G93D	Gly93Asp	0	0	1	0	1	0	0	0	2	B	β	sheet	Pathogenic(Last reviewed: Aug 1, 2018)	2	1	3
82	CGC	CCC	245G>C	R82P	Arg82Pro	0	1	0	1	1	0	1	1	5	B	β	sheet	Pathogenic(Last reviewed: Aug 1, 2018)	2	1	3
88	TGG	AGG	262T>A	W88R	Trp88Arg	0	1	1	0	1	0	0	0	3	B	β	sheet	Pathogenic(Last reviewed: Aug 1, 2018)	2	1	3
112	TAC	AAC	334T>A	Y112N	Tyr112Asn	0	1	1	0	1	1	1	0	5	C	β	sheet	Pathogenic(Last reviewed: Aug 1, 2018)	2	1	3
107	CGC	CAC	320G>A	R107H	Arg107His	0	1	1	0	0	0	0	0	2	C	β	sheet	Pathogenic(Last reviewed: Aug 13, 2015)	2	0	2
130	GTT	CTT	388G>C	V130L	Val130Leu	0	0	1	0	0	1	0	0	2	C	β	sheet	Pathogenic(Last reviewed: Aug 16, 2016)	2	0	2
121	GAT	GGT	362A>G	D121G	Asp121Gly	1	0	1	0	1	0	0	1	4	C	β	sheet	Pathogenic(Last reviewed: Aug 16, 2017)	2	1	3
88	TGG	TCG	263G>C	W88S	Trp88Ser	0	1	1	0	0	1	0	0	3	B	β	sheet	Pathogenic(Last reviewed: Dec 1, 1995)	2	1	3
158	CTG	CCG	473T>C	L158P	Leu158Pro	0	1	1	1	1	0	0	1	5	A	⍺	helix	Pathogenic(Last reviewed: Dec 24, 2018)	2	1	3
82	CGC	CTC	245G>T	R82L	Arg82Leu	0	1	0	0	1	1	1	0	4	B	β	coil	Pathogenic(Last reviewed: Dec 4, 2017)	2	0	2
114	GGT	AGT	340G>A	G114S	Gly114Ser	1	0	0	1	0	1	0	1	4	C	β	coil	Pathogenic(Last reviewed: Feb 15, 2018)	2	0	2
111	AGC	TGC	331A>T	S111C	Ser111Cys	1	1	1	1	0	0	1	1	6	C	β	sheet	Pathogenic(Last reviewed: Feb 16, 2018)	2	0	2
118	CTC	CCC	353T>C	L118P	Leu118Pro	0	0	1	1	1	1	0	1	5	C	β	sheet	Pathogenic(Last reviewed: Feb 20, 2015)	2	1	3
149	GCC	ACC	445G>A	A149T	Ala149Thr	0	0	1	0	0	1	0	1	3	C	β	sheet	Pathogenic(Last reviewed: Feb 26, 2016)	2	0	2
162	TGC	TAC	485G>A	C162Y	Cys162Tyr	0	1	1	1	0	0	0	1	4	A	⍺	helix	Pathogenic(Last reviewed: Feb 26, 2016)	2	1	3
114	GGT	CGT	340G>C	G114R	Gly114Arg	0	0	0	1	1	1	0	0	3	C	β	coil	Pathogenic(Last reviewed: Feb 26, 2016)	2	1	3
93	GGC	TGC	277G>T	G93C	Gly93Cys	0	0	1	1	0	1	0	1	4	B	β	sheet	Pathogenic(Last reviewed: Feb 26, 2016)	2	1	3
125	CAC	CCC	374A>C	H125P	His125Pro	0	0	0	1	1	1	0	1	4	C	β	coil	Pathogenic(Last reviewed: Feb 26, 2016)	2	1	3
151	ATC	AGC	452T>G	I151S	Ile151Ser	0	0	1	0	0	1	0	0	2	C	β	sheet	Pathogenic(Last reviewed: Feb 26, 2016)	2	1	3
78	AAT	ATT	233A>T	N78I	Asn78Ile	1	1	1	0	1	1	0	1	6	B	β	sheet	Pathogenic(Last reviewed: Feb 26, 2016)	2	1	3
157	ACT	ATT	470C>T	T157I	Thr157Ile	0	1	0	0	1	1	0	0	3	A	⍺	coil	Pathogenic(Last reviewed: Feb 26, 2016)	2	1	3
98	TAC	TGC	293A>G	Y98C	Tyr98Cys	0	1	0	1	0	0	0	1	3	B	β	coil	Pathogenic(Last reviewed: Feb 26, 2016)	2	1	3
117	TGG	TGT	351G>T	W117C	Trp117Cys	0	1	1	1	0	1	0	1	5	C	β	sheet	Pathogenic(Last reviewed: Feb 3, 2016)	2	1	3
149	GCC	TCC	445G>T	A149S	Ala149Ser	0	0	1	0	0	1	0	0	2	C	β	sheet	Pathogenic(Last reviewed: Feb 4, 2016)	2	1	3
162	TGC	TTC	485G>T	C162F	Cys162Phe	1	1	1	1	0	0	0	1	5	A	⍺	helix	Pathogenic(Last reviewed: Feb 4, 2016)	2	1	3
111	AGC	AAC	332G>A	S111N	Ser111Asn	0	1	1	0	1	1	1	1	6	C	β	sheet	Pathogenic(Last reviewed: Feb 5, 2016)	2	0	2
105	ACG	CCG	313A>C	T105P	Thr105Pro	0	1	1	1	1	1	1	0	6	C	β	sheet	Pathogenic(Last reviewed: Feb 5, 2016)	2	0	2
115	CAC	CAA	345C>A	H115Q	His115Gln	0	1	0	0	1	1	0	0	3	C	β	coil	Pathogenic(Last reviewed: Feb 5, 2016)	2	1	3
80	AGT	CGT	238A>C	S80R	Ser80Arg	0	0	0	1	1	1	0	1	4	B	β	coil	Pathogenic(Last reviewed: Feb 5, 2016)	2	1	3
132	CAA	CCA	395A>C	Q132P	Gln132Pro	0	1	0	1	0	0	0	0	2	C	β	coil	Pathogenic(Last reviewed: Feb 9, 2016)	2	1	3
65	TCG	TTG	194C>T	S65L	Ser65Leu	1	0	0	0	0	1	0	0	2	B	β	coil	Pathogenic(Last reviewed: Jan 1, 2017)	2	1	3
161	CGA	CAA	482G>A	R161Q	Arg161Gln	0	1	1	0	1	0	0	0	3	A	⍺	helix	Pathogenic(Last reviewed: Jul 2, 2018)	2	1	3
118	CTC	CGC	353T>G	L118R	Leu118Arg	0	0	1	1	1	0	0	0	3	C	β	sheet	Pathogenic(Last reviewed: Jul 26, 2017)	2	1	3
184	CTC	CCC	551T>C	L184P	Leu184Pro	0	1	1	1	1	1	0	1	6	A	⍺	helix	Pathogenic(Last reviewed: Jul 28, 2015)	2	1	3
158	CTG	GTG	472C>G	L158V	Leu158Val	0	1	1	0	0	0	0	1	3	A	⍺	helix	Pathogenic(Last reviewed: Jul 4, 2018)	2	1	3
65	TCG	TGG	194C>G	S65W	Ser65Trp	1	0	0	1	0	0	0	0	2	B	β	coil	Pathogenic(Last reviewed: Jun 12, 2018)	2	1	3
166	GTC	TTC	496G>T	V166F	Val166Phe	0	1	1	1	0	1	0	0	4	A	⍺	helix	Pathogenic(Last reviewed: Jun 14, 2016)	2	1	3
191	CAC	GAC	571C>G	H191D	His191Asp	0	0	0	0	1	0	0	0	1	E	⍺	coil	Pathogenic(Last reviewed: Jun 19, 2011)	2	0	2
98	TAC	CAC	292T>C	Y98H	Tyr98His	0	1	0	0	1	0	0	0	2	B	β	coil	Pathogenic(Last reviewed: Jun 21, 2018)	2	1	3
167	CGG	CAG	500G>A	R167Q	Arg167Gln	0	0	1	0	1	0	0	0	2	A	⍺	helix	Pathogenic(Last reviewed: Jun 6, 2018)	2	1	3
84	GTG	TTG	250G>T	V84L	Val84Leu	0	0	1	0	0	0	0	0	1	B	β	sheet	Pathogenic(Last reviewed: Mar 2, 2012)	2	0	2
93	GGC	AGC	277G>A	G93S	Gly93Ser	0	0	1	0	0	1	0	0	2	B	β	sheet	Pathogenic(Last reviewed: Mar 20, 2018)	2	1	3
88	TGG	TGC	264G>C	W88C	Trp88Cys	0	1	1	1	0	1	0	1	5	B	β	sheet	Pathogenic(Last reviewed: Mar 20, 2018)	2	1	3
163	CTC	CCC	488T>C	L163P	Leu163Pro	0	1	1	1	1	0	0	1	5	A	⍺	helix	Pathogenic(Last reviewed: May 15, 2002)	2	1	3
88	TGG	CGG	262T>C	W88R	Trp88Arg	0	1	1	0	1	0	0	0	3	B	β	sheet	Pathogenic(Last reviewed: May 24, 2018)	2	1	3
65	TCG	CCG	193T>C	S65P	Ser65Pro	0	0	0	1	1	0	0	0	2	B	β	coil	Pathogenic(Last reviewed: Nov 1, 2016)	2	0	2
167	CGG	CTG	500G>T	R167L	Arg167Leu	1	0	1	0	1	0	0	0	3	A	⍺	helix	Pathogenic(Last reviewed: Nov 14, 2017)	2	0	2
111	AGC	AGG	333C>G	S111R	Ser111Arg	0	1	1	1	1	1	1	0	6	C	β	sheet	Pathogenic(Last reviewed: Oct 12, 2017)	2	1	3
86	CCC	CGC	257C>G	P86R	Pro86Arg	0	0	1	1	1	0	0	1	4	B	β	sheet	Pathogenic(Last reviewed: Oct 25, 2017)	2	1	3
119	TTC	CTC	355T>C	F119L	Phe119Leu	0	0	1	0	0	1	0	0	2	C	β	sheet	Pathogenic(Last reviewed: Oct 27, 2017)	2	1	3
167	CGG	TGG	499C>T	R167W	Arg167Trp	0	0	1	0	1	0	0	0	2	A	⍺	helix	Pathogenic(Last reviewed: Oct 31, 2018)	2	1	3
135	TTA	TTC	405A>C	L135F	Leu135Phe	0	0	0	1	0	0	0	0	1	C	β	coil	Pathogenic(Last reviewed: Sep 15, 1994)	2	0	2
86	CCC	CTC	257C>T	P86L	Pro86Leu	1	0	1	1	1	1	0	1	6	B	β	sheet	Pathogenic(Last reviewed: Sep 27, 2017)	2	1	3
78	AAT	AGT	233A>G	N78S	Asn78Ser	0	1	1	0	0	1	0	0	3	B	β	sheet	Pathogenic(Last reviewed: Sep 6, 2018)	2	1	3
136	TTT	TCT	407T>C	F136S	Phe136Ser	0	0	0	0	0	1	0	0	1	C	β	coil	Pathogenic/Likely pathogenic(Last reviewed: Aug 1, 2018)	2	1	3
178	CTG	CCG	533T>C	L178P	Leu178Pro	0	1	0	1	1	0	0	1	4	A	⍺	coil	Pathogenic/Likely pathogenic(Last reviewed: Aug 1, 2018)	2	1	3
167	CGG	GGG	499C>G	R167G	Arg167Gly	0	0	1	0	1	1	0	1	4	A	⍺	helix	Pathogenic/Likely pathogenic(Last reviewed: Aug 1, 2018)	2	1	3
167	CGG	CCG	500G>C	R167P	Arg167Pro	0	0	1	1	1	0	0	0	3	A	⍺	helix	Pathogenic/Likely pathogenic(Last reviewed: Aug 1, 2018)	2	1	3
64	CGC	CCC	191G>C	R64P	Arg64Pro	0	1	0	1	1	1	0	1	5	B	β	coil	Pathogenic/Likely pathogenic(Last reviewed: Aug 1, 2018)	2	1	3
156	TAT	TGT	467A>G	Y156C	Tyr156Cys	0	1	0	1	0	1	0	0	3	A	⍺	coil	Pathogenic/Likely pathogenic(Last reviewed: Feb 15, 2018)	2	0	2
86	CCC	GCC	256C>G	P86A	Pro86Ala	1	0	1	1	1	1	0	0	5	B	β	sheet	Pathogenic/Likely pathogenic(Last reviewed: Feb 26, 2016)	2	1	3
151	ATC	ACC	452T>C	I151T	Ile151Thr	0	0	1	0	0	1	0	0	2	C	β	sheet	Pathogenic/Likely pathogenic(Last reviewed: Feb 27, 2019)	2	1	3
86	CCC	TCC	256C>T	P86S	Pro86Ser	0	0	1	1	0	1	0	0	3	B	β	sheet	Pathogenic/Likely pathogenic(Last reviewed: Jan 29, 2018)	2	1	3
107	CGC	GGC	319C>G	R107G	Arg107Gly	0	1	1	0	1	1	0	0	4	C	β	sheet	Pathogenic/Likely pathogenic(Last reviewed: Oct 31, 2018)	2	1	3
70	GAG	AAG	208G>A	E70K	Glu70Lys	0	0	0	1	1	1	0	1	4	B	β	coil	Pathogenic/Likely pathogenic(Last reviewed: Oct 9, 2017)	2	0	2
107	CGC	CCC	320G>C	R107P	Arg107Pro	0	1	1	1	1	1	0	1	6	C	β	sheet	Pathogenic/Likely pathogenic(Last reviewed: Sep 12, 2016)	2	1	3

## Sheet: Weighted ClinVar Muts
AA_Position	WT_codon	Mutant_Codon	NT_change	Single_letter_AA	Three_letter_AA	Aggregation_Propensity	Protein-Protein_Interactions	Secondary_Structure	Conformational_Flexibilty	Solvent_Accessibilty	Protein_Stability	Post-translational_Modification	Translation_Rate	Total_Score	interface	Domain	Secondary_Structure	ClinVar_Clinical_significance	ClinVar_Score	Symphony_Score	Pathogencity_Index
25	CCT	CTT	74C>T	P25L	Pro25Leu	0	0	0	2	0	4	0	0	6	D	N-ter	coil	Benign/Likely benign(Last reviewed: Feb 28, 2018)	0		0
131	AAC	AAA	393C>A	N131K	Asn131Lys	0	0	0	2	3	0	0	1	6	C	β	coil	Conflicting interpretations of pathogenicity(Last reviewed: Apr 11, 2016)	0	0	0
126	GAT	AAT	376G>A	D126N	Asp126Asn	0	0	0	0	3	0	0	1	4	C	β	coil	Conflicting interpretations of pathogenicity(Last reviewed: Aug 1, 2018)	0	0	0
136	TTT	TGT	407T>G	F136C	Phe136Cys	0	0	0	2	0	4	0	1	7	C	β	coil	Conflicting interpretations of pathogenicity(Last reviewed: Aug 1, 2018)	0	1	1
200	CGG	TGG	598C>T	R200W	Arg200Trp	0	0	4	0	3	0	0	0	7	E	⍺	helix	Conflicting interpretations of pathogenicity(Last reviewed: Aug 1, 2018)	0	0	0
84	GTG	ATG	250G>A	V84M	Val84Met	0	0	4	0	0	0	0	0	4	B	β	sheet	Conflicting interpretations of pathogenicity(Last reviewed: Aug 1, 2018)	0	1	1
130	GTT	TTT	388G>T	V130F	Val130Phe	0	0	4	2	0	4	0	0	10	C	β	sheet	Conflicting interpretations of pathogenicity(Last reviewed: Aug 1, 2018)	0	1	1
109	ATC	AAC	326T>A	I109N	Ile109Asn	0	4	4	0	3	0	0	1	12	C	β	sheet	Conflicting interpretations of pathogenicity(Last reviewed: Aug 1, 2018)	0	1	1
188	CTG	GTG	562C>G	L188V	Leu188Val	0	4	4	0	0	4	0	1	13	A	⍺	helix	Conflicting interpretations of pathogenicity(Last reviewed: Aug 8, 2018)	0	1	1
40	CCG	CTG	119C>T	P40L	Pro40Leu	0	0	0	2	0	4	0	1	7	D	N-ter	coil	Conflicting interpretations of pathogenicity(Last reviewed: Dec 20, 2017)	0		0
45	CCG	CGG	134C>G	P45R	Pro45Arg	0	0	0	2	3	0	0	0	5	D	N-ter	coil	Conflicting interpretations of pathogenicity(Last reviewed: Feb 13, 2018)	0		0
98	TAC	TCC	293A>C	Y98S	Tyr98Ser	0	4	0	0	0	0	0	1	5	B	β	coil	Conflicting interpretations of pathogenicity(Last reviewed: Feb 26, 2016)	0	1	1
194	GTG	GGG	581T>G	V194G	Val194Gly	0	0	4	0	0	4	0	0	8	E	⍺	coil	Conflicting interpretations of pathogenicity(Last reviewed: Jan 26, 2018)	0	1	1
211	ATG	CTG	631A>C	M211L	Met211Leu	0	0	4	0	0	0	0	0	4	E	⍺	coil	Conflicting interpretations of pathogenicity(Last reviewed: Jul 9, 2018)	0		0
52	GAG	AAG	154G>A	E52K	Glu52Lys	0	0	0	2	3	4	0	1	10	D	N-ter	coil	Conflicting interpretations of pathogenicity(Last reviewed: Jun 18, 2018)	0		0
30	GGG	GAG	89G>A	G30E	Gly30Glu	0	0	0	0	3	0	0	1	4	D	N-ter	coil	Conflicting interpretations of pathogenicity(Last reviewed: Mar 20, 2018)	0		0
81	CCG	TCG	241C>T	P81S	Pro81Ser	2	4	0	2	0	4	0	0	12	B	β	coil	Conflicting interpretations of pathogenicity(Last reviewed: Nov 6, 2018)	0	1	1
162	TGC	TGG	486C>G	C162W	Cys162Trp	0	4	4	2	0	0	0	1	11	A	⍺	helix	Conflicting interpretations of pathogenicity(Last reviewed: Sep 5, 2017)	0	1	1
72	TCC	CCC	214T>C	S72P	Ser72Pro	0	0	4	2	3	4	3	0	16	B	β	sheet	Likely pathogenic(Last reviewed: Apr 13, 2016)	2	0	2
80	AGT	GGT	238A>G	S80G	Ser80Gly	0	0	0	2	0	4	0	1	7	B	β	coil	Likely pathogenic(Last reviewed: Apr 18, 2016)	2	0	2
120	AGA	GGA	358A>G	R120G	Arg120Gly	2	0	4	0	3	4	0	0	13	C	β	sheet	Likely pathogenic(Last reviewed: Aug 10, 2017)	2	1	3
153	CTG	CAG	458T>A	L153Q	Leu153Gln	0	4	0	0	0	0	0	1	5	C	β	coil	Likely pathogenic(Last reviewed: Aug 18, 2011)	2	1	3
170	GTC	GCC	509T>C	V170A	Val170Ala	0	4	0	0	0	0	0	1	5	A	⍺	coil	Likely pathogenic(Last reviewed: Dec 1, 2015)	2	1	3
160	GAG	GTG	479A>T	E160V	Glu160Val	2	0	4	0	3	4	0	0	13	A	⍺	helix	Likely pathogenic(Last reviewed: Dec 1, 2015)	2	1	3
183	TCG	TGG	548C>G	S183W	Ser183Trp	2	4	4	2	0	4	3	0	19	A	⍺	helix	Likely pathogenic(Last reviewed: Dec 1, 2015)	2	1	3
78	AAT	TAT	232A>T	N78Y	Asn78Tyr	2	4	4	2	3	4	0	0	19	B	β	sheet	Likely pathogenic(Last reviewed: Dec 19, 2016)	2	0	2
198	CTG	CCG	593T>C	L198P	Leu198Pro	0	0	4	2	3	4	0	1	14	E	⍺	helix	Likely pathogenic(Last reviewed: Dec 30, 2016)	2	1	3
65	TCG	GCG	193T>G	S65A	Ser65Ala	0	0	0	0	0	4	0	0	4	B	β	coil	Likely pathogenic(Last reviewed: Feb 26, 2016)	2	0	2
93	GGC	CGC	277G>C	G93R	Gly93Arg	0	0	4	2	3	0	0	0	9	B	β	sheet	Likely pathogenic(Last reviewed: Feb 26, 2016)	2	1	3
90	AAC	ATC	269A>T	N90I	Asn90Ile	0	0	4	0	3	4	0	1	12	B	β	sheet	Likely pathogenic(Last reviewed: Feb 26, 2016)	2	1	3
131	AAC	AGC	392A>G	N131S	Asn131Ser	0	0	0	0	0	0	0	1	1	C	β	coil	Likely pathogenic(Last reviewed: Feb 9, 2016)	2	0	2
88	TGG	TGT	264G>T	W88C	Trp88Cys	0	4	4	2	0	4	0	1	15	B	β	sheet	Likely pathogenic(Last reviewed: Jan 18, 2018)	2	1	3
124	ACA	ATA	371C>T	T124I	Thr124Ile	0	0	0	0	0	4	0	0	4	C	β	coil	Likely pathogenic(Last reviewed: Jan 23, 2017)	2	0	2
124	ACA	GCA	370A>G	T124A	Thr124Ala	0	0	0	0	0	4	0	0	4	C	β	coil	Likely pathogenic(Last reviewed: Jul 1, 2018)	2	0	2
164	CAG	CAT	492G>T	Q164H	Gln164His	0	4	4	0	3	4	0	0	15	A	⍺	helix	Likely pathogenic(Last reviewed: Jul 12, 2017)	2	0	2
158	CTG	CAG	473T>A	L158Q	Leu158Gln	0	4	4	0	0	0	0	1	9	A	⍺	helix	Likely pathogenic(Last reviewed: Jul 14, 2015)	2	1	3
89	CTC	CAC	266T>A	L89H	Leu89His	0	0	4	0	3	4	0	0	11	B	β	sheet	Likely pathogenic(Last reviewed: Jul 14, 2015)	2	1	3
85	CTG	CCG	254T>C	L85P	Leu85Pro	0	0	4	2	3	4	0	1	14	B	β	sheet	Likely pathogenic(Last reviewed: Jul 14, 2015)	2	1	3
89	CTC	CCC	266T>C	L89P	Leu89Pro	0	0	4	2	3	4	0	1	14	B	β	sheet	Likely pathogenic(Last reviewed: Jun 2, 2015)	2	1	3
81	CCG	CTG	242C>T	P81L	Pro81Leu	2	4	0	2	3	4	0	1	16	B	β	coil	Likely pathogenic(Last reviewed: Jun 5, 2017)	2	0	2
133	ACT	CCT	397A>C	T133P	Thr133Pro	0	0	0	2	3	4	0	0	9	C	β	coil	Likely pathogenic(Last reviewed: Mar 6, 2015)	2	1	3
163	CTC	TTC	487C>T	L163F	Leu163Phe	0	4	4	2	0	0	0	0	10	A	⍺	helix	Likely pathogenic(Last reviewed: May 2, 2018)	2	1	3
175	TAC	TGC	524A>G	Y175C	Tyr175Cys	0	0	4	2	0	4	3	1	14	A	⍺	helix	Likely pathogenic(Last reviewed: May 21, 2018)	2	0	2
169	CTA	CCA	506T>C	L169P	Leu169Pro	0	4	4	2	3	0	0	0	13	A	⍺	helix	Likely pathogenic(Last reviewed: Nov 4, 2015)	2	1	3
115	CAC	CCC	344A>C	H115P	His115Pro	2	4	0	2	3	4	0	1	16	C	β	coil	Likely pathogenic(Last reviewed: Sep 16, 2015)	2	0	2
186	GAA	GAC	558A>C	E186D	Glu186Asp	0	4	4	0	0	4	0	0	12	A	⍺	helix	not provided(Last reviewed: Sep 19, 2013)	0	1	1
78	AAT	ACT	233A>C	N78T	Asn78Thr	0	4	4	0	0	4	0	1	13	B	β	sheet	Pathogenic(Last reviewed: Apr 16, 2014)	2	0	2
126	GAT	TAT	376G>T	D126Y	Asp126Tyr	0	0	0	2	3	0	0	0	5	C	β	coil	Pathogenic(Last reviewed: Aug 1, 2003)	2	0	2
166	GTC	GCC	497T>C	V166A	Val166Ala	0	4	4	0	0	0	0	1	9	A	⍺	helix	Pathogenic(Last reviewed: Aug 1, 2018)	2	0	2
164	CAG	CGG	491A>G	Q164R	Gln164Arg	0	4	4	2	3	4	0	0	17	A	⍺	helix	Pathogenic(Last reviewed: Aug 1, 2018)	2	0	2
162	TGC	CGC	484T>C	C162R	Cys162Arg	0	4	4	2	3	0	0	1	14	A	⍺	helix	Pathogenic(Last reviewed: Aug 1, 2018)	2	1	3
84	GTG	CTG	250G>C	V84L	Val84Leu	0	0	4	0	0	4	0	1	9	B	β	sheet	Pathogenic(Last reviewed: Aug 1, 2018)	2	0	2
93	GGC	GAC	278G>A	G93D	Gly93Asp	0	0	4	0	3	0	0	0	7	B	β	sheet	Pathogenic(Last reviewed: Aug 1, 2018)	2	1	3
88	TGG	AGG	262T>A	W88R	Trp88Arg	0	4	4	0	3	0	0	0	11	B	β	sheet	Pathogenic(Last reviewed: Aug 1, 2018)	2	1	3
82	CGC	CCC	245G>C	R82P	Arg82Pro	0	4	0	2	3	0	3	1	13	B	β	sheet	Pathogenic(Last reviewed: Aug 1, 2018)	2	1	3
112	TAC	CAC	334T>C	Y112H	Tyr112His	0	4	4	0	3	4	3	0	18	C	β	sheet	Pathogenic(Last reviewed: Aug 1, 2018)	2	0	2
112	TAC	AAC	334T>A	Y112N	Tyr112Asn	0	4	4	0	3	4	3	0	18	C	β	sheet	Pathogenic(Last reviewed: Aug 1, 2018)	2	1	3
107	CGC	CAC	320G>A	R107H	Arg107His	0	4	4	0	0	0	0	0	8	C	β	sheet	Pathogenic(Last reviewed: Aug 13, 2015)	2	0	2
130	GTT	CTT	388G>C	V130L	Val130Leu	0	0	4	0	0	4	0	0	8	C	β	sheet	Pathogenic(Last reviewed: Aug 16, 2016)	2	0	2
121	GAT	GGT	362A>G	D121G	Asp121Gly	2	0	4	0	3	0	0	1	10	C	β	sheet	Pathogenic(Last reviewed: Aug 16, 2017)	2	1	3
88	TGG	TCG	263G>C	W88S	Trp88Ser	0	4	4	0	0	4	0	0	12	B	β	sheet	Pathogenic(Last reviewed: Dec 1, 1995)	2	1	3
158	CTG	CCG	473T>C	L158P	Leu158Pro	0	4	4	2	3	0	0	1	14	A	⍺	helix	Pathogenic(Last reviewed: Dec 24, 2018)	2	1	3
82	CGC	CTC	245G>T	R82L	Arg82Leu	0	4	0	0	3	4	3	0	14	B	β	coil	Pathogenic(Last reviewed: Dec 4, 2017)	2	0	2
114	GGT	AGT	340G>A	G114S	Gly114Ser	2	0	0	2	0	4	0	1	9	C	β	coil	Pathogenic(Last reviewed: Feb 15, 2018)	2	0	2
111	AGC	TGC	331A>T	S111C	Ser111Cys	2	4	4	2	0	0	3	1	16	C	β	sheet	Pathogenic(Last reviewed: Feb 16, 2018)	2	0	2
118	CTC	CCC	353T>C	L118P	Leu118Pro	0	0	4	2	3	4	0	1	14	C	β	sheet	Pathogenic(Last reviewed: Feb 20, 2015)	2	1	3
157	ACT	ATT	470C>T	T157I	Thr157Ile	0	4	0	0	3	4	0	0	11	A	⍺	coil	Pathogenic(Last reviewed: Feb 26, 2016)	2	1	3
98	TAC	TGC	293A>G	Y98C	Tyr98Cys	0	4	0	2	0	0	0	1	7	B	β	coil	Pathogenic(Last reviewed: Feb 26, 2016)	2	1	3
114	GGT	CGT	340G>C	G114R	Gly114Arg	0	0	0	2	3	4	0	0	9	C	β	coil	Pathogenic(Last reviewed: Feb 26, 2016)	2	1	3
125	CAC	CCC	374A>C	H125P	His125Pro	0	0	0	2	3	4	0	1	10	C	β	coil	Pathogenic(Last reviewed: Feb 26, 2016)	2	1	3
162	TGC	TAC	485G>A	C162Y	Cys162Tyr	0	4	4	2	0	0	0	1	11	A	⍺	helix	Pathogenic(Last reviewed: Feb 26, 2016)	2	1	3
93	GGC	TGC	277G>T	G93C	Gly93Cys	0	0	4	2	0	4	0	1	11	B	β	sheet	Pathogenic(Last reviewed: Feb 26, 2016)	2	1	3
78	AAT	ATT	233A>T	N78I	Asn78Ile	2	4	4	0	3	4	0	1	18	B	β	sheet	Pathogenic(Last reviewed: Feb 26, 2016)	2	1	3
149	GCC	ACC	445G>A	A149T	Ala149Thr	0	0	4	0	0	4	0	1	9	C	β	sheet	Pathogenic(Last reviewed: Feb 26, 2016)	2	0	2
151	ATC	AGC	452T>G	I151S	Ile151Ser	0	0	4	0	0	4	0	0	8	C	β	sheet	Pathogenic(Last reviewed: Feb 26, 2016)	2	1	3
117	TGG	TGT	351G>T	W117C	Trp117Cys	0	4	4	2	0	4	0	1	15	C	β	sheet	Pathogenic(Last reviewed: Feb 3, 2016)	2	1	3
162	TGC	TTC	485G>T	C162F	Cys162Phe	2	4	4	2	0	0	0	1	13	A	⍺	helix	Pathogenic(Last reviewed: Feb 4, 2016)	2	1	3
149	GCC	TCC	445G>T	A149S	Ala149Ser	0	0	4	0	0	4	0	0	8	C	β	sheet	Pathogenic(Last reviewed: Feb 4, 2016)	2	1	3
80	AGT	CGT	238A>C	S80R	Ser80Arg	0	0	0	2	3	4	0	1	10	B	β	coil	Pathogenic(Last reviewed: Feb 5, 2016)	2	1	3
115	CAC	CAA	345C>A	H115Q	His115Gln	0	4	0	0	3	4	0	0	11	C	β	coil	Pathogenic(Last reviewed: Feb 5, 2016)	2	1	3
111	AGC	AAC	332G>A	S111N	Ser111Asn	0	4	4	0	3	4	3	1	19	C	β	sheet	Pathogenic(Last reviewed: Feb 5, 2016)	2	0	2
105	ACG	CCG	313A>C	T105P	Thr105Pro	0	4	4	2	3	4	3	0	20	C	β	sheet	Pathogenic(Last reviewed: Feb 5, 2016)	2	0	2
132	CAA	CCA	395A>C	Q132P	Gln132Pro	0	4	0	2	0	0	0	0	6	C	β	coil	Pathogenic(Last reviewed: Feb 9, 2016)	2	1	3
65	TCG	TTG	194C>T	S65L	Ser65Leu	2	0	0	0	0	4	0	0	6	B	β	coil	Pathogenic(Last reviewed: Jan 1, 2017)	2	1	3
161	CGA	CAA	482G>A	R161Q	Arg161Gln	0	4	4	0	3	0	0	0	11	A	⍺	helix	Pathogenic(Last reviewed: Jul 2, 2018)	2	1	3
118	CTC	CGC	353T>G	L118R	Leu118Arg	0	0	4	2	3	0	0	0	9	C	β	sheet	Pathogenic(Last reviewed: Jul 26, 2017)	2	1	3
184	CTC	CCC	551T>C	L184P	Leu184Pro	0	4	4	2	3	4	0	1	18	A	⍺	helix	Pathogenic(Last reviewed: Jul 28, 2015)	2	1	3
158	CTG	GTG	472C>G	L158V	Leu158Val	0	4	4	0	0	0	0	1	9	A	⍺	helix	Pathogenic(Last reviewed: Jul 4, 2018)	2	1	3
65	TCG	TGG	194C>G	S65W	Ser65Trp	2	0	0	2	0	0	0	0	4	B	β	coil	Pathogenic(Last reviewed: Jun 12, 2018)	2	1	3
166	GTC	TTC	496G>T	V166F	Val166Phe	0	4	4	2	0	4	0	0	14	A	⍺	helix	Pathogenic(Last reviewed: Jun 14, 2016)	2	1	3
191	CAC	GAC	571C>G	H191D	His191Asp	0	0	0	0	3	0	0	0	3	E	⍺	coil	Pathogenic(Last reviewed: Jun 19, 2011)	2	0	2
98	TAC	CAC	292T>C	Y98H	Tyr98His	0	4	0	0	3	0	0	0	7	B	β	coil	Pathogenic(Last reviewed: Jun 21, 2018)	2	1	3
167	CGG	CAG	500G>A	R167Q	Arg167Gln	0	0	4	0	3	0	0	0	7	A	⍺	helix	Pathogenic(Last reviewed: Jun 6, 2018)	2	1	3
84	GTG	TTG	250G>T	V84L	Val84Leu	0	0	4	0	0	0	0	0	4	B	β	sheet	Pathogenic(Last reviewed: Mar 2, 2012)	2	0	2
93	GGC	AGC	277G>A	G93S	Gly93Ser	0	0	4	0	0	4	0	0	8	B	β	sheet	Pathogenic(Last reviewed: Mar 20, 2018)	2	1	3
88	TGG	TGC	264G>C	W88C	Trp88Cys	0	4	4	2	0	4	0	1	15	B	β	sheet	Pathogenic(Last reviewed: Mar 20, 2018)	2	1	3
163	CTC	CCC	488T>C	L163P	Leu163Pro	0	4	4	2	3	0	0	1	14	A	⍺	helix	Pathogenic(Last reviewed: May 15, 2002)	2	1	3
88	TGG	CGG	262T>C	W88R	Trp88Arg	0	4	4	0	3	0	0	0	11	B	β	sheet	Pathogenic(Last reviewed: May 24, 2018)	2	1	3
65	TCG	CCG	193T>C	S65P	Ser65Pro	0	0	0	2	3	0	0	0	5	B	β	coil	Pathogenic(Last reviewed: Nov 1, 2016)	2	0	2
167	CGG	CTG	500G>T	R167L	Arg167Leu	2	0	4	0	3	0	0	0	9	A	⍺	helix	Pathogenic(Last reviewed: Nov 14, 2017)	2	0	2
111	AGC	AGG	333C>G	S111R	Ser111Arg	0	4	4	2	3	4	3	0	20	C	β	sheet	Pathogenic(Last reviewed: Oct 12, 2017)	2	1	3
86	CCC	CGC	257C>G	P86R	Pro86Arg	0	0	4	2	3	0	0	1	10	B	β	sheet	Pathogenic(Last reviewed: Oct 25, 2017)	2	1	3
119	TTC	CTC	355T>C	F119L	Phe119Leu	0	0	4	0	0	4	0	0	8	C	β	sheet	Pathogenic(Last reviewed: Oct 27, 2017)	2	1	3
167	CGG	TGG	499C>T	R167W	Arg167Trp	0	0	4	0	3	0	0	0	7	A	⍺	helix	Pathogenic(Last reviewed: Oct 31, 2018)	2	1	3
135	TTA	TTC	405A>C	L135F	Leu135Phe	0	0	0	2	0	0	0	0	2	C	β	coil	Pathogenic(Last reviewed: Sep 15, 1994)	2	0	2
86	CCC	CTC	257C>T	P86L	Pro86Leu	2	0	4	2	3	4	0	1	16	B	β	sheet	Pathogenic(Last reviewed: Sep 27, 2017)	2	1	3
78	AAT	AGT	233A>G	N78S	Asn78Ser	0	4	4	0	0	4	0	0	12	B	β	sheet	Pathogenic(Last reviewed: Sep 6, 2018)	2	1	3
178	CTG	CCG	533T>C	L178P	Leu178Pro	0	4	0	2	3	0	0	1	10	A	⍺	coil	Pathogenic/Likely pathogenic(Last reviewed: Aug 1, 2018)	2	1	3
64	CGC	CCC	191G>C	R64P	Arg64Pro	0	4	0	2	3	4	0	1	14	B	β	coil	Pathogenic/Likely pathogenic(Last reviewed: Aug 1, 2018)	2	1	3
136	TTT	TCT	407T>C	F136S	Phe136Ser	0	0	0	0	0	4	0	0	4	C	β	coil	Pathogenic/Likely pathogenic(Last reviewed: Aug 1, 2018)	2	1	3
167	CGG	CCG	500G>C	R167P	Arg167Pro	0	0	4	2	3	0	0	0	9	A	⍺	helix	Pathogenic/Likely pathogenic(Last reviewed: Aug 1, 2018)	2	1	3
167	CGG	GGG	499C>G	R167G	Arg167Gly	0	0	4	0	3	4	0	1	12	A	⍺	helix	Pathogenic/Likely pathogenic(Last reviewed: Aug 1, 2018)	2	1	3
156	TAT	TGT	467A>G	Y156C	Tyr156Cys	0	4	0	2	0	4	0	0	10	A	⍺	coil	Pathogenic/Likely pathogenic(Last reviewed: Feb 15, 2018)	2	0	2
86	CCC	GCC	256C>G	P86A	Pro86Ala	2	0	4	2	3	4	0	0	15	B	β	sheet	Pathogenic/Likely pathogenic(Last reviewed: Feb 26, 2016)	2	1	3
151	ATC	ACC	452T>C	I151T	Ile151Thr	0	0	4	0	0	4	0	0	8	C	β	sheet	Pathogenic/Likely pathogenic(Last reviewed: Feb 27, 2019)	2	1	3
86	CCC	TCC	256C>T	P86S	Pro86Ser	0	0	4	2	0	4	0	0	10	B	β	sheet	Pathogenic/Likely pathogenic(Last reviewed: Jan 29, 2018)	2	1	3
107	CGC	GGC	319C>G	R107G	Arg107Gly	0	4	4	0	3	4	0	0	15	C	β	sheet	Pathogenic/Likely pathogenic(Last reviewed: Oct 31, 2018)	2	1	3
70	GAG	AAG	208G>A	E70K	Glu70Lys	0	0	0	2	3	4	0	1	10	B	β	coil	Pathogenic/Likely pathogenic(Last reviewed: Oct 9, 2017)	2	0	2
107	CGC	CCC	320G>C	R107P	Arg107Pro	0	4	4	2	3	4	0	1	18	C	β	sheet	Pathogenic/Likely pathogenic(Last reviewed: Sep 12, 2016)	2	1	3
61	CCC	CGC	182C>G	P61R	Pro61Arg	0	0	0	2	3	0	0	1	6	B	β	coil	Uncertain significance(Last reviewed: Apr 12, 2018)	0	0	0
139	TCT	TTT	416C>T	S139F	Ser139Phe	0	0	0	2	0	0	0	0	2	C	β	coil	Uncertain significance(Last reviewed: Apr 13, 2015)	0	0	0
74	GTC	GCC	221T>C	V74A	Val74Ala	0	0	4	0	0	4	0	1	9	B	β	sheet	Uncertain significance(Last reviewed: Apr 13, 2018)	0	1	1
154	CCA	TCA	460C>T	P154S	Pro154Ser	2	4	0	2	0	4	0	0	12	A	⍺	coil	Uncertain significance(Last reviewed: Apr 18, 2016)	0	1	1
193	AAT	AGT	578A>G	N193S	Asn193Ser	0	0	0	0	0	0	0	0	0	E	⍺	coil	Uncertain significance(Last reviewed: Apr 18, 2017)	0	0	0
210	CGG	TGG	628C>T	R210W	Arg210Trp	0	0	4	0	3	0	0	0	7	E	⍺	coil	Uncertain significance(Last reviewed: Apr 18, 2018)	0		0
61	CCC	TCC	181C>T	P61S	Pro61Ser	0	0	0	2	0	4	0	0	6	B	β	coil	Uncertain significance(Last reviewed: Apr 19, 2018)	0	0	0
9	GAC	GCC	26A>C	D9A	Asp9Ala	0	0	0	0	3	0	0	1	4	D	N-ter	coil	Uncertain significance(Last reviewed: Apr 21, 2017)	0		0
24	GGC	TGC	70G>T	G24C	Gly24Cys	0	0	0	2	0	0	0	1	3	D	N-ter	coil	Uncertain significance(Last reviewed: Apr 22, 2018)	0		0
16	GAG	CAG	46G>C	E16Q	Glu16Gln	0	0	0	0	3	4	0	0	7	D	N-ter	coil	Uncertain significance(Last reviewed: Apr 23, 2016)	0		0
30	GGG	AGG	88G>A	G30R	Gly30Arg	0	0	0	2	3	4	0	0	9	D	N-ter	coil	Uncertain significance(Last reviewed: Apr 27, 2018)	0		0
39	GGC	CGC	115G>C	G39R	Gly39Arg	0	0	0	2	3	4	0	0	9	D	N-ter	coil	Uncertain significance(Last reviewed: Apr 3, 2017)	0		0
79	CGC	GGC	235C>G	R79G	Arg79Gly	0	4	0	2	3	0	3	0	12	B	β	coil	Uncertain significance(Last reviewed: Apr 4, 2016)	0	0	0
32	GAG	GGG	95A>G	E32G	Glu32Gly	0	0	0	0	3	0	0	1	4	D	N-ter	coil	Uncertain significance(Last reviewed: Apr 4, 2018)	0		0
2	CCC	CGC	5C>G	P2R	Pro2Arg	0	0	0	2	3	0	0	1	6	D	N-ter	coil	Uncertain significance(Last reviewed: Apr 6, 2018)	0		0
12	GAG	CAG	34G>C	E12Q	Glu12Gln	0	0	0	0	3	4	0	0	7	D	N-ter	coil	Uncertain significance(Last reviewed: Apr 8, 2016)	0		0
144	GGA	AGA	430G>A	G144R	Gly144Arg	0	0	0	2	3	0	0	0	5	C	β	coil	Uncertain significance(Last reviewed: Apr 9, 2018)	0	0	0
192	CCA	CTA	575C>T	P192L	Pro192Leu	0	0	0	2	3	4	0	0	9	E	⍺	coil	Uncertain significance(Last reviewed: Aug 1, 2018)	0	0	0
73	CAG	CGG	218A>G	Q73R	Gln73Arg	0	4	4	2	3	0	0	0	13	B	β	sheet	Uncertain significance(Last reviewed: Aug 1, 2018)	0	0	0
76	TTC	TCC	227T>C	F76S	Phe76Ser	0	0	4	0	0	4	0	1	9	B	β	sheet	Uncertain significance(Last reviewed: Aug 1, 2018)	0	1	1
75	ATC	AGC	224T>G	I75S	Ile75Ser	0	4	4	0	0	4	0	0	12	B	β	sheet	Uncertain significance(Last reviewed: Aug 1, 2018)	0	1	1
150	AAT	AGT	449A>G	N150S	Asn150Ser	0	0	4	0	0	0	0	0	4	C	β	sheet	Uncertain significance(Last reviewed: Aug 1, 2018)	0	1	1
103	CCT	GCT	307C>G	P103A	Pro103Ala	0	0	0	2	3	0	0	1	6	B	β	coil	Uncertain significance(Last reviewed: Aug 11, 2015)	0	0	0
101	CTG	CCG	302T>C	L101P	Leu101Pro	0	4	0	2	3	4	0	1	14	B	β	coil	Uncertain significance(Last reviewed: Aug 11, 2017)	0	1	1
1	ATG	ATT	3G>T	M1I	Met1Ile	0	0	0	0	0	0	0	1	1	D	N-ter	coil	Uncertain significance(Last reviewed: Aug 2, 2018)	0		0
59	CCG	TCG	175C>T	P59S	Pro59Ser	0	0	0	2	0	0	0	0	2	B	β	coil	Uncertain significance(Last reviewed: Aug 21, 2017)	0		0
94	GAG	AAG	280G>A	E94K	Glu94Lys	0	0	4	2	3	0	0	1	10	B	β	sheet	Uncertain significance(Last reviewed: Aug 21, 2017)	0	0	0
145	CAG	CTG	434A>T	Q145L	Gln145Leu	0	0	0	0	0	0	0	1	1	C	β	coil	Uncertain significance(Last reviewed: Aug 25, 2015)	0	0	0
58	CGG	CAG	173G>A	R58Q	Arg58Gln	0	0	0	0	3	4	0	0	7	B	β	coil	Uncertain significance(Last reviewed: Aug 25, 2016)	0		0
10	GAG	GAT	30G>T	E10D	Glu10Asp	0	0	0	0	0	4	0	1	5	D	N-ter	coil	Uncertain significance(Last reviewed: Aug 30, 2017)	0		0
28	GAC	AAC	82G>A	D28N	Asp28Asn	0	0	0	0	3	4	0	1	8	D	N-ter	coil	Uncertain significance(Last reviewed: Aug 4, 2016)	0		0
57	GGG	CGG	169G>C	G57R	Gly57Arg	0	0	0	2	3	4	0	1	10	D	N-ter	coil	Uncertain significance(Last reviewed: Aug 7, 2017)	0		0
154	CCA	GCA	460C>G	P154A	Pro154Ala	2	4	0	2	3	4	0	0	15	A	⍺	coil	Uncertain significance(Last reviewed: Dec 11, 2017)	0	1	1
145	CAG	CAC	435G>C	Q145H	Gln145His	0	0	0	0	3	0	0	0	3	C	β	coil	Uncertain significance(Last reviewed: Dec 11, 2017)	0	0	0
183	TCG	TTG	548C>T	S183L	Ser183Leu	2	4	4	0	0	0	3	0	13	A	⍺	helix	Uncertain significance(Last reviewed: Dec 12, 2017)	0	0	0
91	TTC	TTA	273C>A	F91L	Phe91Leu	0	4	0	0	0	4	0	0	8	B	β	coil	Uncertain significance(Last reviewed: Dec 14, 2016)	0	1	1
174	AAT	TAT	520A>T	N174Y	Asn174Tyr	2	4	0	2	3	4	0	0	15	A	⍺	coil	Uncertain significance(Last reviewed: Dec 16, 2016)	0	1	1
18	GCA	TCA	52G>T	A18S	Ala18Ser	0	0	0	0	0	0	0	0	0	D	N-ter	coil	Uncertain significance(Last reviewed: Dec 18, 2016)	0		0
126	GAT	CAT	376G>C	D126H	Asp126His	0	0	0	0	3	0	0	1	4	C	β	coil	Uncertain significance(Last reviewed: Dec 20, 2017)	0	0	0
104	GGC	GCC	311G>C	G104A	Gly104Ala	0	0	4	2	3	4	0	1	14	C	β	sheet	Uncertain significance(Last reviewed: Dec 21, 2016)	0	0	0
200	CGG	CAG	599G>A	R200Q	Arg200Gln	0	0	4	0	3	0	0	0	7	E	⍺	helix	Uncertain significance(Last reviewed: Dec 24, 2018)	0	1	1
133	ACT	ATT	398C>T	T133I	Thr133Ile	0	0	0	0	0	4	0	0	4	C	β	coil	Uncertain significance(Last reviewed: Dec 28, 2016)	0	0	0
108	CGC	CAC	323G>A	R108H	Arg108His	0	4	4	0	0	4	0	0	12	C	β	sheet	Uncertain significance(Last reviewed: Dec 28, 2017)	0	0	0
14	GGC	CGC	40G>C	G14R	Gly14Arg	0	0	0	2	3	4	0	0	9	D	N-ter	coil	Uncertain significance(Last reviewed: Dec 6, 2016)	0		0
181	GTC	GCC	542T>C	V181A	Val181Ala	0	4	0	0	0	0	0	1	5	A	⍺	coil	Uncertain significance(Last reviewed: Dec 8, 2017)	0	0	0
90	AAC	ACC	269A>C	N90T	Asn90Thr	0	0	4	0	0	4	0	1	9	B	β	sheet	Uncertain significance(Last reviewed: Feb 15, 2017)	0	0	0
141	AAT	AGT	422A>G	N141S	Asn141Ser	0	0	0	0	0	0	0	0	0	C	β	coil	Uncertain significance(Last reviewed: Feb 16, 2017)	0	0	0
178	CTG	GTG	532C>G	L178V	Leu178Val	0	4	0	0	0	4	0	1	9	A	⍺	coil	Uncertain significance(Last reviewed: Feb 19, 2018)	0	1	1
5	GCG	CCG	13G>C	A5P	Ala5Pro	0	0	0	2	0	0	0	0	2	D	N-ter	coil	Uncertain significance(Last reviewed: Feb 19, 2018)	0		0
90	AAC	AGC	269A>G	N90S	Asn90Ser	0	0	4	0	0	4	0	1	9	B	β	sheet	Uncertain significance(Last reviewed: Feb 20, 2018)	0	1	1
60	CGG	GGG	178C>G	R60G	Arg60Gly	0	0	0	0	3	4	0	1	8	B	β	coil	Uncertain significance(Last reviewed: Feb 21, 2018)	0	0	0
155	GTG	ATG	463G>A	V155M	Val155Met	0	4	0	0	0	0	3	0	7	A	⍺	coil	Uncertain significance(Last reviewed: Feb 26, 2016)	0	0	0
111	AGC	ATC	332G>T	S111I	Ser111Ile	2	4	4	0	0	4	3	0	17	C	β	sheet	Uncertain significance(Last reviewed: Feb 26, 2016)	0	0	0
149	GCC	CCC	445G>C	A149P	Ala149Pro	0	0	4	2	3	4	0	0	13	C	β	sheet	Uncertain significance(Last reviewed: Feb 26, 2016)	0	1	1
207	GCA	GTA	620C>T	A207V	Ala207Val	0	0	0	0	0	4	0	0	4	E	⍺	coil	Uncertain significance(Last reviewed: Feb 27, 2018)	0	0	0
10	GAG	AAG	28G>A	E10K	Glu10Lys	0	0	0	2	3	0	0	1	6	D	N-ter	coil	Uncertain significance(Last reviewed: Feb 28, 2018)	0		0
116	CTT	CGT	347T>G	L116R	Leu116Arg	0	0	0	2	3	4	0	0	9	C	β	coil	Uncertain significance(Last reviewed: Feb 5, 2016)	0	1	1
115	CAC	CAG	345C>G	H115Q	His115Gln	0	4	0	0	3	4	0	0	11	C	β	coil	Uncertain significance(Last reviewed: Feb 5, 2016)	0	1	1
128	CTT	TTT	382C>T	L128F	Leu128Phe	0	0	4	2	0	0	0	0	6	C	β	sheet	Uncertain significance(Last reviewed: Feb 5, 2016)	0	0	0
18	GCA	GTA	53C>T	A18V	Ala18Val	0	0	0	0	0	0	0	0	0	D	N-ter	coil	Uncertain significance(Last reviewed: Feb 9, 2017)	0		0
13	GTA	ATA	37G>A	V13I	Val13Ile	0	0	0	0	0	0	0	0	0	D	N-ter	coil	Uncertain significance(Last reviewed: Jan 12, 2017)	0		0
170	GTC	ATC	508G>A	V170I	Val170Ile	0	4	0	0	0	4	0	1	9	A	⍺	coil	Uncertain significance(Last reviewed: Jan 14, 2016)	0	1	1
195	CAG	CAC	585G>C	Q195H	Gln195His	0	0	4	0	3	4	0	0	11	E	⍺	helix	Uncertain significance(Last reviewed: Jan 19, 2016)	0	0	0
42	GAG	GCG	125A>C	E42A	Glu42Ala	0	0	0	0	3	4	0	1	8	D	N-ter	coil	Uncertain significance(Last reviewed: Jan 19, 2017)	0		0
122	GCA	ACA	364G>A	A122T	Ala122Thr	0	0	0	0	0	4	0	0	4	C	β	sheet	Uncertain significance(Last reviewed: Jan 23, 2017)	0	1	1
61	CCC	GCC	181C>G	P61A	Pro61Ala	0	0	0	2	3	4	0	0	9	B	β	coil	Uncertain significance(Last reviewed: Jan 3, 2017)	0	0	0
56	GCC	GTC	167C>T	A56V	Ala56Val	0	0	0	0	0	0	0	1	1	D	N-ter	coil	Uncertain significance(Last reviewed: Jan 3, 2018)	0		0
61	CCC	CTC	182C>T	P61L	Pro61Leu	0	0	0	2	3	4	0	1	10	B	β	coil	Uncertain significance(Last reviewed: Jan 30, 2017)	0	1	1
37	GAG	AAG	109G>A	E37K	Glu37Lys	0	0	0	2	3	0	0	1	6	D	N-ter	coil	Uncertain significance(Last reviewed: Jan 6, 2017)	0		0
104	GGC	GTC	311G>T	G104V	Gly104Val	0	0	4	2	3	4	0	0	13	C	β	sheet	Uncertain significance(Last reviewed: Jul 17, 2015)	0	0	0
186	GAA	AAA	556G>A	E186K	Glu186Lys	0	4	4	2	3	0	0	0	13	A	⍺	helix	Uncertain significance(Last reviewed: Jul 6, 2018)	0	1	1
95	CCG	CTG	284C>T	P95L	Pro95Leu	0	0	4	2	3	0	0	1	10	B	β	sheet	Uncertain significance(Last reviewed: Jul 6, 2018)	0	0	0
92	GAC	TAC	274G>T	D92Y	Asp92Tyr	0	0	0	2	3	0	0	0	5	B	β	coil	Uncertain significance(Last reviewed: Jun 11, 2014)	0	0	0
4	AGG	ATG	11G>T	R4M	Arg4Met	0	0	0	0	3	0	0	0	3	D	N-ter	coil	Uncertain significance(Last reviewed: Jun 14, 2016)	0		0
4	AGG	TGG	10A>T	R4W	Arg4Trp	0	0	0	0	3	4	0	0	7	D	N-ter	coil	Uncertain significance(Last reviewed: Jun 14, 2016)	0		0
185	TAC	TGC	554A>G	Y185C	Tyr185Cys	0	0	4	2	0	0	0	1	7	A	⍺	helix	Uncertain significance(Last reviewed: Jun 15, 2018)	0	0	0
7	AAC	AAA	21C>A	N7K	Asn7Lys	0	0	0	2	3	4	0	1	10	D	N-ter	coil	Uncertain significance(Last reviewed: Jun 18, 2018)	0		0
182	AGG	AAG	545G>A	R182K	Arg182Lys	0	4	4	0	0	0	0	0	8	A	⍺	helix	Uncertain significance(Last reviewed: Jun 21, 2018)	0	0	0
39	GGC	GAC	116G>A	G39D	Gly39Asp	0	0	0	0	3	4	0	0	7	D	N-ter	coil	Uncertain significance(Last reviewed: Jun 22, 2017)	0		0
171	AAG	AAT	513G>T	K171N	Lys171Asn	0	4	0	0	3	4	3	1	15	A	⍺	coil	Uncertain significance(Last reviewed: Jun 24, 2018)	0	0	0
136	TTT	TTG	408T>G	F136L	Phe136Leu	0	0	0	0	0	0	0	0	0	C	β	coil	Uncertain significance(Last reviewed: Jun 25, 2018)	0	1	1
204	GAG	CAG	610G>C	E204Q	Glu204Gln	0	0	4	0	3	4	0	0	11	E	⍺	helix	Uncertain significance(Last reviewed: Jun 25, 2018)	0	0	0
24	GGC	GAC	71G>A	G24D	Gly24Asp	0	0	0	0	3	0	0	0	3	D	N-ter	coil	Uncertain significance(Last reviewed: Jun 26, 2018)	0		0
179	GAC	AAC	535G>A	D179N	Asp179Asn	2	4	0	0	3	4	0	1	14	A	⍺	coil	Uncertain significance(Last reviewed: Jun 27, 2018)	0	0	0
75	ATC	GTC	223A>G	I75V	Ile75Val	0	4	4	0	0	0	0	1	9	B	β	sheet	Uncertain significance(Last reviewed: Jun 27, 2018)	0	1	1
210	CGG	CAG	629G>A	R210Q	Arg210Gln	0	0	4	0	3	0	0	0	7	E	⍺	coil	Uncertain significance(Last reviewed: Jun 28, 2018)	0		0
9	GAC	GAA	27C>A	D9E	Asp9Glu	0	0	0	0	0	4	0	0	4	D	N-ter	coil	Uncertain significance(Last reviewed: Jun 29, 2018)	0		0
193	AAT	AAA	579T>A	N193K	Asn193Lys	0	0	0	2	3	0	0	1	6	E	⍺	coil	Uncertain significance(Last reviewed: Jun 30, 2017)	0	0	0
2	CCC	TCC	4C>T	P2S	Pro2Ser	0	0	0	2	0	0	0	0	2	D	N-ter	coil	Uncertain significance(Last reviewed: Jun 4, 2018)	0		0
182	AGG	GGG	544A>G	R182G	Arg182Gly	2	4	4	0	3	4	0	0	17	A	⍺	helix	Uncertain significance(Last reviewed: Jun 4, 2018)	0	1	1
92	GAC	GTC	275A>T	D92V	Asp92Val	0	0	0	0	3	4	0	0	7	B	β	coil	Uncertain significance(Last reviewed: Jun 5, 2018)	0	0	0
35	GCC	GAC	104C>A	A35D	Ala35Asp	0	0	0	0	3	0	0	1	4	D	N-ter	coil	Uncertain significance(Last reviewed: Jun 6, 2018)	0		0
79	CGC	TGC	235C>T	R79C	Arg79Cys	0	4	0	2	3	0	3	1	13	B	β	coil	Uncertain significance(Last reviewed: Jun 8, 2018)	0	0	0
154	CCA	CGA	461C>G	P154R	Pro154Arg	0	4	0	2	3	4	0	0	13	A	⍺	coil	Uncertain significance(Last reviewed: Jun 9, 2018)	0	1	1
1	ATG	TTG	1A>T	M1L	Met1Leu	0	0	0	0	0	0	0	0	0	D	N-ter	coil	Uncertain significance(Last reviewed: Mar 1, 2018)	0		0
97	CCC	ACC	289C>A	P97T	Pro97Thr	0	0	4	2	0	4	0	1	11	B	β	sheet	Uncertain significance(Last reviewed: Mar 19, 2017)	0	0	0
129	CTG	GTG	385C>G	L129V	Leu129Val	0	0	4	0	0	0	0	1	5	C	β	sheet	Uncertain significance(Last reviewed: Mar 21, 2018)	0	0	0
3	CGG	CCG	8G>C	R3P	Arg3Pro	0	0	0	2	3	4	0	0	9	D	N-ter	coil	Uncertain significance(Last reviewed: Mar 25, 2018)	0		0
3	CGG	TGG	7C>T	R3W	Arg3Trp	0	0	0	0	3	4	0	0	7	D	N-ter	coil	Uncertain significance(Last reviewed: Mar 27, 2017)	0		0
97	CCC	TCC	289C>T	P97S	Pro97Ser	0	0	4	2	0	4	0	0	10	B	β	sheet	Uncertain significance(Last reviewed: Mar 28, 2015)	0	0	0
143	GAC	CAC	427G>C	D143H	Asp143His	0	0	0	0	3	0	0	0	3	C	β	coil	Uncertain significance(Last reviewed: Mar 28, 2016)	0	0	0
139	TCT	TGT	416C>G	S139C	Ser139Cys	0	0	0	2	0	0	0	1	3	C	β	coil	Uncertain significance(Last reviewed: Mar 28, 2018)	0	1	1
205	CGC	GGC	613C>G	R205G	Arg205Gly	0	0	4	0	3	0	0	0	7	E	⍺	helix	Uncertain significance(Last reviewed: Mar 28, 2018)	0	1	1
192	CCA	TCA	574C>T	P192S	Pro192Ser	0	0	0	2	0	4	0	0	6	E	⍺	coil	Uncertain significance(Last reviewed: Mar 7, 2018)	0	0	0
12	GAG	GAC	36G>C	E12D	Glu12Asp	0	0	0	0	0	4	0	1	5	D	N-ter	coil	Uncertain significance(Last reviewed: Mar 7, 2018)	0		0
202	ACA	ATA	605C>T	T202I	Thr202Ile	0	0	4	0	0	0	3	0	7	E	⍺	helix	Uncertain significance(Last reviewed: Mar 8, 2018)	0	1	1
73	CAG	GAG	217C>G	Q73E	Gln73Glu	0	4	4	0	3	0	0	0	11	B	β	sheet	Uncertain significance(Last reviewed: May 1, 2018)	0	0	0
203	CAG	CGG	608A>G	Q203R	Gln203Arg	0	0	4	2	3	0	0	0	9	E	⍺	helix	Uncertain significance(Last reviewed: May 10, 2016)	0	0	0
197	GAC	CAC	589G>C	D197H	Asp197His	0	0	4	0	3	4	0	0	11	E	⍺	helix	Uncertain significance(Last reviewed: May 11, 2016)	0	0	0
63	CTG	CCG	188T>C	L63P	Leu63Pro	0	0	0	2	3	4	0	1	10	B	β	coil	Uncertain significance(Last reviewed: May 11, 2018)	0	0	0
50	GCC	GTC	149C>T	A50V	Ala50Val	0	0	0	0	0	4	0	1	5	D	N-ter	coil	Uncertain significance(Last reviewed: May 12, 2016)	0		0
8	TGG	CGG	22T>C	W8R	Trp8Arg	0	0	0	0	3	0	0	0	3	D	N-ter	coil	Uncertain significance(Last reviewed: May 15, 2017)	0		0
21	GAA	GCA	62A>C	E21A	Glu21Ala	0	0	0	0	3	4	0	0	7	D	N-ter	coil	Uncertain significance(Last reviewed: May 16, 2018)	0		0
205	CGC	CTC	614G>T	R205L	Arg205Leu	0	0	4	0	3	0	0	0	7	E	⍺	helix	Uncertain significance(Last reviewed: May 18, 2017)	0	0	0
58	CGG	TGG	172C>T	R58W	Arg58Trp	0	0	0	0	3	4	0	0	7	D	N-ter	coil	Uncertain significance(Last reviewed: May 18, 2018)	0		0
100	ACG	GCG	298A>G	T100A	Thr100Ala	0	0	0	0	0	4	3	0	7	B	β	coil	Uncertain significance(Last reviewed: May 18, 2018)	0	0	0
126	GAT	GGT	377A>G	D126G	Asp126Gly	0	0	0	2	3	0	0	1	6	C	β	coil	Uncertain significance(Last reviewed: May 21, 2018)	0	0	0
5	GCG	GTG	14C>T	A5V	Ala5Val	0	0	0	0	0	4	0	0	4	D	N-ter	coil	Uncertain significance(Last reviewed: May 23, 2018)	0		0
56	GCC	GGC	167C>G	A56G	Ala56Gly	0	0	0	0	0	0	0	1	1	D	N-ter	coil	Uncertain significance(Last reviewed: May 24, 2018)	0		0
209	CAA	GAA	625C>G	Q209E	Gln209Glu	0	0	0	0	3	4	0	0	7	E	⍺	coil	Uncertain significance(Last reviewed: May 25, 2018)	0	0	0
2	CCC	CTC	5C>T	P2L	Pro2Leu	0	0	0	2	0	0	0	1	3	D	N-ter	coil	Uncertain significance(Last reviewed: May 25, 2018)	0		0
16	GAG	GCG	47A>C	E16A	Glu16Ala	0	0	0	0	3	4	0	1	8	D	N-ter	coil	Uncertain significance(Last reviewed: May 25, 2018)	0		0
55	GAG	GGG	164A>G	E55G	Glu55Gly	0	0	0	0	3	4	0	1	8	D	N-ter	coil	Uncertain significance(Last reviewed: May 25, 2018)	0		0
70	GAG	GGG	209A>G	E70G	Glu70Gly	0	0	0	2	3	4	0	1	10	B	β	coil	Uncertain significance(Last reviewed: May 26, 2017)	0	1	1
191	CAC	CCC	572A>C	H191P	His191Pro	0	0	0	2	3	0	0	1	6	E	⍺	coil	Uncertain significance(Last reviewed: May 27, 2015)	0	0	0
29	GGC	GCC	86G>C	G29A	Gly29Ala	0	0	0	0	0	4	0	1	5	D	N-ter	coil	Uncertain significance(Last reviewed: May 30, 2017)	0		0
151	ATC	CTC	451A>C	I151L	Ile151Leu	0	0	4	0	0	4	0	1	9	C	β	sheet	Uncertain significance(Last reviewed: May 5, 2015)	0	1	1
64	CGC	CAC	191G>A	R64H	Arg64His	0	4	0	0	0	0	0	0	4	B	β	coil	Uncertain significance(Last reviewed: May 8, 2017)	0	1	1
1	ATG	ATC	3G>C	M1I	Met1Ile	0	0	0	0	0	0	0	0	0	D	N-ter	coil	Uncertain significance(Last reviewed: May 9, 2018)	0		0
196	AAA	GAA	586A>G	K196E	Lys196Glu	0	0	4	0	3	4	3	0	14	E	⍺	helix	Uncertain significance(Last reviewed: May 9, 2018)	0	0	0
144	GGA	CGA	430G>C	G144R	Gly144Arg	0	0	0	2	3	0	0	0	5	C	β	coil	Uncertain significance(Last reviewed: Nov 10, 2017)	0	0	0
205	CGC	TGC	613C>T	R205C	Arg205Cys	0	0	4	2	3	0	0	1	10	E	⍺	helix	Uncertain significance(Last reviewed: Nov 15, 2016)	0	0	0
9	GAC	AAC	25G>A	D9N	Asp9Asn	0	0	0	0	3	0	0	1	4	D	N-ter	coil	Uncertain significance(Last reviewed: Nov 16, 2017)	0		0
140	CTC	TTC	418C>T	L140F	Leu140Phe	0	0	0	2	0	4	0	0	6	C	β	coil	Uncertain significance(Last reviewed: Nov 16, 2017)	0	0	0
6	GAG	GAT	18G>T	E6D	Glu6Asp	0	0	0	0	0	4	0	1	5	D	N-ter	coil	Uncertain significance(Last reviewed: Nov 21, 2016)	0		0
142	GTT	GCT	425T>C	V142A	Val142Ala	0	0	0	0	0	0	0	0	0	C	β	coil	Uncertain significance(Last reviewed: Nov 24, 2017)	0	1	1
181	GTC	ATC	541G>A	V181I	Val181Ile	0	4	0	0	0	0	0	1	5	A	⍺	coil	Uncertain significance(Last reviewed: Nov 27, 2017)	0	1	1
1	ATG	ATA	3G>A	M1I	Met1Ile	0	0	0	0	0	0	0	0	0	D	N-ter	coil	Uncertain significance(Last reviewed: Nov 5, 2018)	0		0
113	CGA	CCA	338G>C	R113P	Arg113Pro	2	0	0	2	3	4	0	0	11	C	β	coil	Uncertain significance(Last reviewed: Oct 11, 2016)	0	1	1
147	ATT	ACT	440T>C	I147T	Ile147Thr	0	0	4	0	0	0	0	0	4	C	β	sheet	Uncertain significance(Last reviewed: Oct 12, 2016)	0	0	0
13	GTA	GGA	38T>G	V13G	Val13Gly	0	0	0	0	0	4	0	0	4	D	N-ter	coil	Uncertain significance(Last reviewed: Oct 12, 2017)	0		0
122	GCA	TCA	364G>T	A122S	Ala122Ser	0	0	0	0	0	4	0	0	4	C	β	sheet	Uncertain significance(Last reviewed: Oct 14, 2014)	0	1	1
16	GAG	GAC	48G>C	E16D	Glu16Asp	0	0	0	0	0	4	0	1	5	D	N-ter	coil	Uncertain significance(Last reviewed: Oct 17, 2017)	0		0
180	ATC	GTC	538A>G	I180V	Ile180Val	0	4	0	0	0	0	0	1	5	A	⍺	coil	Uncertain significance(Last reviewed: Oct 17, 2018)	0	1	1
35	GCC	GTC	104C>T	A35V	Ala35Val	0	0	0	0	0	4	0	1	5	D	N-ter	coil	Uncertain significance(Last reviewed: Oct 19, 2017)	0		0
112	TAC	TGC	335A>G	Y112C	Tyr112Cys	0	4	4	2	0	0	3	1	14	C	β	sheet	Uncertain significance(Last reviewed: Oct 2, 2017)	0	1	1
75	ATC	CTC	223A>C	I75L	Ile75Leu	0	4	4	0	0	4	0	1	13	B	β	sheet	Uncertain significance(Last reviewed: Oct 22, 2016)	0	1	1
48	CTG	CGG	143T>G	L48R	Leu48Arg	0	0	0	2	3	4	0	0	9	D	N-ter	coil	Uncertain significance(Last reviewed: Oct 23, 2017)	0		0
213	GAT	GGT	638A>G	D213G	Asp213Gly	0	0	4	0	3	4	0	1	12	E	⍺	coil	Uncertain significance(Last reviewed: Oct 24, 2017)	0		0
163	CTC	CGC	488T>G	L163R	Leu163Arg	0	4	4	2	3	4	0	0	17	A	⍺	helix	Uncertain significance(Last reviewed: Oct 25, 2016)	0	1	1
76	TTC	TGC	227T>G	F76C	Phe76Cys	0	0	4	2	0	4	0	1	11	B	β	sheet	Uncertain significance(Last reviewed: Oct 27, 2016)	0	1	1
11	GCC	CCC	31G>C	A11P	Ala11Pro	0	0	0	2	0	0	0	0	2	D	N-ter	coil	Uncertain significance(Last reviewed: Oct 31, 2018)	0		0
69	CGC	GGC	205C>G	R69G	Arg69Gly	0	4	0	2	3	0	0	0	9	B	β	coil	Uncertain significance(Last reviewed: Oct 31, 2018)	0	0	0
205	CGC	CAC	614G>A	R205H	Arg205His	0	0	4	0	0	0	0	0	4	E	⍺	helix	Uncertain significance(Last reviewed: Oct 31, 2018)	0	0	0
147	ATT	GTT	439A>G	I147V	Ile147Val	0	0	4	0	0	0	0	0	4	C	β	sheet	Uncertain significance(Last reviewed: Oct 31, 2018)	0	0	0
10	GAG	GTG	29A>T	E10V	Glu10Val	0	0	0	0	3	4	0	0	7	D	N-ter	coil	Uncertain significance(Last reviewed: Sep 19, 2014)	0		0
15	GCG	ACG	43G>A	A15T	Ala15Thr	0	0	0	0	0	4	0	0	4	D	N-ter	coil	Uncertain significance(Last reviewed: Sep 2, 2016)	0		0
57	GGG	GCG	170G>C	G57A	Gly57Ala	0	0	0	0	0	0	0	0	0	D	N-ter	coil	Uncertain significance(Last reviewed: Sep 24, 2017)	0		0
25	CCT	GCT	73C>G	P25A	Pro25Ala	0	0	0	2	0	4	0	1	7	D	N-ter	coil	Uncertain significance(Last reviewed: Sep 26, 2017)	0		0
185	TAC	CAC	553T>C	Y185H	Tyr185His	0	0	4	0	3	4	0	0	11	A	⍺	helix	Uncertain significance(Last reviewed: Sep 26, 2017)	0	1	1
70	GAG	GAC	210G>C	E70D	Glu70Asp	0	0	0	0	0	0	0	1	1	B	β	coil	Uncertain significance(Last reviewed: Sep 28, 2016)	0	0	0
125	CAC	TAC	373C>T	H125Y	His125Tyr	0	0	0	2	3	4	0	0	9	C	β	coil	Uncertain significance(Last reviewed: Sep 30, 2018)	0	0	0
199	GAG	GCG	596A>C	E199A	Glu199Ala	0	0	4	0	3	0	0	1	8	E	⍺	helix	Uncertain significance(Last reviewed: Sep 5, 2017)	0	0	0
1	ATG	GTG	1A>G	M1V	Met1Val	0	0	0	0	0	0	0	0	0	D	N-ter	coil	Uncertain significance(Last reviewed: Sep 6, 2017)	0		0
99	CCA	CGA	296C>G	P99R	Pro99Arg	0	4	0	2	3	4	0	0	13	B	β	coil	Uncertain significance(Last reviewed: Sep 6, 2017)	0	1	1
67	AAC	CAC	199A>C	N67H	Asn67His	0	4	0	0	3	4	0	1	12	B	β	coil	Uncertain significance(Last reviewed: Sep 9, 2015)	0	1	1
