# Supplementary material for: Algorithmic assessment of missense mutation severity in the Von-Hippel Lindau protein
Source: PLoS One. 2020 Nov 5;15(11):e0234100. doi: 10.1371/journal.pone.0234100 (PMC7644048; doi:10.1371/journal.pone.0234100)
Supplement: S3 File — (XLSX) [file pone.0234100.s008.xlsx]

## Sheet: OnsetData
Mutation	P1: AggProp	P2: ProProInt	P3: Secondary Structure	P4: ConFlex	P5: Solvent Access	P6: ProStab	P7: PTM	P8: tRNA	Total Score	RA Age	CHB Age	RCC Age	PCC Age	Source	RA Age	CHB Age	RCC Age	PCC Age	Source	Avg RA Age	Avg CHB Age	Avg RCC Age	Avg PCC Age	# of Pathologies
I75S	0	4	4	0	0	4	0	0	12	NA	NA	NA	NA	Ong et al, 2007	NA	NA	NA	NA	Peng et al, 2017	#DIV/0!	#DIV/0!	#DIV/0!	#DIV/0!	0
Y98S	0	4	0	0	0	0	0	1	5	NA	NA	NA	NA	Ong et al, 2007	NA	NA	NA	NA	Peng et al, 2017	#DIV/0!	#DIV/0!	#DIV/0!	#DIV/0!	0
V87E	0	0	4	0	3	4	0	1	12	NA	NA	NA	NA	Ong et al, 2007	NA	NA	NA	11	Peng et al, 2017	#DIV/0!	#DIV/0!	#DIV/0!	11	1
I180V	0	4	0	0	0	4	0	1	9	NA	NA	27	NA	Ong et al, 2007	NA	NA	NA	NA	Peng et al, 2017	#DIV/0!	#DIV/0!	27	#DIV/0!	1
L85P	0	0	4	2	3	4	0	1	14	NA	NA	NA	NA	Ong et al, 2007	NA	NA	30	NA	Peng et al, 2017	#DIV/0!	#DIV/0!	30	#DIV/0!	1
I151F	0	0	4	2	0	4	0	1	11	NA	NA	NA	NA	Ong et al, 2007	NA	NA	39	NA	Peng et al, 2017	#DIV/0!	#DIV/0!	39	#DIV/0!	1
R167P	0	0	4	2	3	0	0	0	9	NA	NA	NA	NA	Ong et al, 2007	NA	27	NA	NA	Peng et al, 2017	#DIV/0!	27	#DIV/0!	#DIV/0!	1
R82P	0	4	0	2	3	0	3	1	13	NA	NA	NA	NA	Ong et al, 2007	NA	40	NA	NA	Peng et al, 2017	#DIV/0!	40	#DIV/0!	#DIV/0!	1
G114C	2	0	0	2	0	4	0	1	9	NA	49	NA	NA	Ong et al, 2007	NA	NA	NA	NA	Peng et al, 2017	#DIV/0!	49	#DIV/0!	#DIV/0!	1
Q164R	0	4	4	2	3	4	0	0	17	23	NA	NA	NA	Ong et al, 2007	NA	NA	NA	NA	Peng et al, 2017	23	#DIV/0!	#DIV/0!	#DIV/0!	1
I151T	0	0	4	0	0	4	0	0	8	24	NA	NA	NA	Ong et al, 2007	NA	NA	NA	NA	Peng et al, 2017	24	#DIV/0!	#DIV/0!	#DIV/0!	1
I151N	0	0	4	0	3	4	0	1	12	NA	NA	NA	NA	Ong et al, 2007	26	NA	NA	NA	Peng et al, 2017	26	#DIV/0!	#DIV/0!	#DIV/0!	1
L116V	2	0	0	0	0	0	0	0	2	43	NA	NA	NA	Ong et al, 2007	NA	NA	NA	NA	Peng et al, 2017	43	#DIV/0!	#DIV/0!	#DIV/0!	1
V170G	0	4	0	2	0	4	0	0	10	NA	NA	33	29	Ong et al, 2007	NA	NA	NA	NA	Peng et al, 2017	#DIV/0!	#DIV/0!	33	29	2
S65P	0	0	0	2	3	0	0	0	5	38	38	NA	NA	Ong et al, 2007	NA	NA	NA	NA	Peng et al, 2017	38	38	NA	NA	2
W117S	0	4	4	0	0	4	0	0	12	NA	NA	NA	NA	Ong et al, 2007	NA	18	24	NA	Peng et al, 2017	#DIV/0!	18	24	#DIV/0!	2
I151S	0	0	4	0	0	4	0	0	8	NA	NA	NA	NA	Ong et al, 2007	NA	18	28	NA	Peng et al, 2017	#DIV/0!	18	28	#DIV/0!	2
L169P	0	4	4	2	3	4	0	0	17	22	NA	28	NA	Ong et al, 2007	NA	NA	NA	NA	Peng et al, 2017	22	#DIV/0!	28	#DIV/0!	2
V170D	0	4	0	0	3	4	0	0	11	NA	NA	NA	NA	Ong et al, 2007	NA	23	39	NA	Peng et al, 2017	#DIV/0!	23	39	#DIV/0!	2
C162Y	0	4	4	2	0	0	0	1	11	NA	NA	NA	NA	Ong et al, 2007	NA	43	43	NA	Peng et al, 2017	#DIV/0!	43	43	#DIV/0!	2
H115R	0	4	0	2	3	4	0	0	13	NA	NA	NA	NA	Ong et al, 2007	NA	34	44	NA	Peng et al, 2017	#DIV/0!	34	44	#DIV/0!	2
W117R	0	4	4	0	3	0	0	0	11	NA	NA	NA	NA	Ong et al, 2007	NA	23	48	NA	Peng et al, 2017	#DIV/0!	23	48	#DIV/0!	2
L158V	0	4	4	0	0	4	0	1	13	14	21	NA	NA	Ong et al, 2007	NA	NA	NA	NA	Peng et al, 2017	14	21	#DIV/0!	#DIV/0!	2
V166F	0	4	4	2	0	4	0	0	14	24	23	NA	NA	Ong et al, 2007	NA	NA	NA	NA	Peng et al, 2017	24	23	#DIV/0!	#DIV/0!	2
P86L	2	0	4	2	3	4	0	1	16	28	28	NA	NA	Ong et al, 2007	NA	18	NA	NA	Peng et al, 2017	28	23	#DIV/0!	#DIV/0!	2
L128R	0	0	4	2	3	0	0	0	9	19	24	NA	NA	Ong et al, 2007	NA	NA	NA	NA	Peng et al, 2017	19	24	#DIV/0!	#DIV/0!	2
V155E	0	4	0	0	3	0	3	0	10	29	29	NA	NA	Ong et al, 2007	NA	NA	NA	NA	Peng et al, 2017	29	29	#DIV/0!	#DIV/0!	2
S72P	0	0	4	2	3	4	3	0	16	32	37	NA	NA	Ong et al, 2007	NA	NA	NA	NA	Peng et al, 2017	32	37	#DIV/0!	#DIV/0!	2
H115P	2	4	0	2	3	4	0	1	16	24	48	NA	NA	Ong et al, 2007	NA	NA	NA	NA	Peng et al, 2017	24	48	#DIV/0!	#DIV/0!	2
F136C	0	0	0	2	0	4	0	1	7	NA	NA	NA	NA	Ong et al, 2007	29	NA	31	18	Peng et al, 2017	29	#DIV/0!	31	18	3
V130L	0	0	4	0	0	4	0	0	8	NA	NA	NA	NA	Ong et al, 2007	NA	30	31	30	Peng et al, 2017	#DIV/0!	30	31	30	3
S80I	0	0	0	0	0	4	0	1	5	NA	NA	NA	NA	Ong et al, 2007	33	NA	31	31	Peng et al, 2017	33	#DIV/0!	31	31	3
W88S	0	4	4	0	0	4	0	0	12	NA	NA	NA	NA	Ong et al, 2007	25	25.5	30	NA	Peng et al, 2017	25	25.5	30	#DIV/0!	3
P86S	0	0	4	2	0	4	0	0	10	NA	35	NA	NA	Ong et al, 2007	11.5	31	32.5	NA	Peng et al, 2017	11.5	33	32.5	#DIV/0!	3
L178P	0	4	0	2	3	4	0	1	14	29	24	40	NA	Ong et al, 2007	NA	NA	NA	NA	Peng et al, 2017	29	24	40	#DIV/0!	3
C162W	0	4	4	2	0	0	0	1	11	NA	NA	NA	NA	Ong et al, 2007	45	31.6667	40.3333	NA	Peng et al, 2017	45	31.6667	40.3333	#DIV/0!	3
L178R	0	4	0	2	3	4	0	0	13	29	24	NA	NA	Ong et al, 2007	41	39.5	47	NA	Peng et al, 2017	35	31.75	47	#DIV/0!	3
R161Q	0	4	4	0	3	4	0	0	15	NA	NA	NA	NA	Ong et al, 2007	26	32	37	12.5	Peng et al, 2017	26	32	37	12.5	4
W117G	0	4	4	0	0	4	0	0	12	NA	NA	NA	NA	Ong et al, 2007	27.5	20	44	18	Peng et al, 2017	27.5	20	44	18	4
S111N	0	4	4	0	3	4	3	1	19	26	27	25	25	Ong et al, 2007	NA	NA	NA	NA	Peng et al, 2017	26	27	25	25	4
R167Q	0	0	4	0	3	4	0	0	11	28	23	41	17	Ong et al, 2007	26	32	38.25	34.2857	Peng et al, 2017	27	27.5	39.625	25.6429	4
R167W	0	0	4	0	3	0	0	0	7	24	30	34	25	Ong et al, 2007	24	35.1429	38.5	32.1667	Peng et al, 2017	24	32.5714	36.25	28.5833	4
L89P	0	0	4	2	3	4	0	1	14	21	15	29	29	Ong et al, 2007	NA	20	NA	NA	Peng et al, 2017	21	17.5	29	29	4
N131T	0	0	0	0	0	4	0	1	5	28	21	31	31	Ong et al, 2007	NA	NA	NA	NA	Peng et al, 2017	28	21	31	31	4
P154L	2	4	0	2	3	4	0	0	15	25	24	31	31	Ong et al, 2007	NA	NA	NA	NA	Peng et al, 2017	25	24	31	31	4
L118P	0	0	4	2	3	4	0	1	14	28	27	32	32	Ong et al, 2007	NA	NA	NA	NA	Peng et al, 2017	28	27	32	32	4
N78S	0	4	4	0	0	4	0	0	12	28	43	37	37	Ong et al, 2007	NA	34	44.5	NA	Peng et al, 2017	28	38.5	40.75	37	4
N90I	0	0	4	0	3	4	0	1	12	NA	NA	NA	NA	Ong et al, 2007	30	36	50.5	38	Peng et al, 2017	30	36	50.5	38	4
Y98N	0	4	0	0	3	0	0	0	7	NA	NA	NA	NA	Ong et al, 2007	45.5	45.5	40	40	Peng et al, 2017	45.5	45.5	40	40	4
F136S	0	0	0	0	0	4	0	0	4	25	43	41	41	Ong et al, 2007	NA	NA	NA	NA	Peng et al, 2017	25	43	41	41	4
N78H	0	4	4	0	3	4	0	1	16	32	18	42	42	Ong et al, 2007	NA	NA	NA	NA	Peng et al, 2017	32	18	42	42	4
S65L	2	0	0	0	0	4	0	0	6	25	43	48	48	Ong et al, 2007	53	35.25	39.5	NA	Peng et al, 2017	39	39.125	43.75	48	4
Q132P	0	4	0	2	0	0	0	0	6	18	37	49	49	Ong et al, 2007	NA	NA	NA	NA	Peng et al, 2017	18	37	49	49	4
P86R	0	0	4	2	3	0	0	1	10	33	NA	51	51	Ong et al, 2007	26	26	26	NA	Peng et al, 2017	29.5	26	38.5	51	4
W88R	0	4	4	0	3	0	0	0	11	23	54	54	54	Ong et al, 2007	NA	NA	NA	NA	Peng et al, 2017	23	54	54	54	4
S65W	2	0	0	2	0	0	0	0	4	32	39	56	56	Ong et al, 2007	NA	28	42.5	NA	Peng et al, 2017	32	33.5	49.25	56	4

## Sheet: Surface v Deep Muts
Deep
AA_Mut	P1: AggProp	P2: ProProInt	P3: Secondary Structure	P4: ConFlex	P5: Solvent Access	P6: ProStab	P7: PTM	P8: tRNA	Total_Score
S65W	2	0	0	2	0	0	0	0	4
N78H	0	4	4	0	3	4	0	1	16
N78S	0	4	4	0	0	4	0	0	12
P86R	0	0	4	2	3	0	0	1	10
P86L	2	0	4	2	3	4	0	1	16
P86S	0	0	4	2	0	4	0	0	10
L89P	0	0	4	2	3	4	0	1	14
G114C	2	0	0	2	0	4	0	1	9
L116V	2	0	0	0	0	0	0	0	2
L118R	0	0	4	2	3	4	0	0	13
L118P	0	0	4	2	3	4	0	1	14
L128R	0	0	4	2	3	0	0	0	9
F136S	0	0	0	0	0	4	0	0	4
I151T	0	0	4	0	0	4	0	0	8
P154L	2	4	0	2	3	4	0	0	15
Surface
AA_Mut	P1: AggProp	P2: ProProInt	P3: Secondary Structure	P4: ConFlex	P5: Solvent Access	P6: ProStab	P7: PTM	P8: tRNA	Total_Score
S72P	0	0	4	2	3	4	3	0	16
I75S	0	4	4	0	0	4	0	0	12
S80R	0	0	0	2	3	4	0	1	10
W88R	0	4	4	0	3	0	0	0	11
S111R	0	4	4	2	3	4	3	0	20
S111N	0	4	4	0	3	4	3	1	19
H115P	2	4	0	2	3	4	0	1	16
Q132P	0	4	0	2	0	0	0	0	6
R161Q	0	4	4	0	3	4	0	0	15
Q164R	0	4	4	2	3	4	0	0	17
V166F	0	4	4	2	0	4	0	0	14
R167W	0	0	4	0	3	0	0	0	7
R167Q	0	0	4	0	3	4	0	0	11
L169P	0	4	4	2	3	4	0	0	17
V170G	0	4	0	2	0	4	0	0	10
L178P	0	4	0	2	3	4	0	1	14
L178R	0	4	0	2	3	4	0	0	13
I180V	0	4	0	0	0	4	0	1	9
