# Supplementary material for: Algorithmic assessment of missense mutation severity in the Von-Hippel Lindau protein
Source: PLoS One. 2020 Nov 5;15(11):e0234100. doi: 10.1371/journal.pone.0234100 (PMC7644048; doi:10.1371/journal.pone.0234100)
Supplement: S4 File — (XLSX) [file pone.0234100.s009.xlsx]

## Sheet: All Missense Unweighted
Descriptive Statistics			Gaussian
Number of values	1379		Best-fit values
			Amplitude	395.3
Minimum	0		Mean	2.61
25% Percentile	2		SD	1.402
Median	3		Std. Error
75% Percentile	4		Amplitude	12.76
Maximum	7		Mean	0.05218
			SD	0.05312
Mean	2.732		95% Confidence Intervals
Std. Deviation	1.365		Amplitude	362.5 to 428.1
Std. Error of Mean	0.03677		Mean	2.476 to 2.744
			SD	1.266 to 1.539
Lower 95% CI of mean	2.66		Goodness of Fit
Upper 95% CI of mean	2.804		Degrees of Freedom	5
			R square	0.9912
D'Agostino & Pearson omnibus normality test			Absolute Sum of Squares	1334
K2	21.22		Sy.x	16.34
P value	< 0.0001		Constraints
Passed normality test (alpha=0.05)?	No		SD	SD > 0.0
P value summary	****
			Number of points
Skewness	0.2731		Analyzed	8
Kurtosis	-0.2509
Sum	3767
Histogram
Total number of values	1379
Number of excluded values	0
Number of binned values	1379
Minimum	0
25% Percentile	2
Median	3
75% Percentile	4
Maximum	7
Mean	2.73169
Std. Deviation	1.36532
Std. Error of Mean	0.0367665
Lower 95% CI of mean	2.65957
Upper 95% CI of mean	2.80381

## Sheet: All Missense Weighted
Descriptive Statistics			Gaussian
Number of values	1379		Best-fit values
			Amplitude	120.4
Minimum	0		Mean	7.851
25% Percentile	5		SD	4.728
Median	8		Std. Error
75% Percentile	11		Amplitude	8.26
Maximum	20		Mean	0.3787
			SD	0.4061
Mean	8.252		95% Confidence Intervals
Std. Deviation	4.385		Amplitude	103.0 to 137.8
Std. Error of Mean	0.1181		Mean	7.055 to 8.646
			SD	3.875 to 5.582
Lower 95% CI of mean	8.021		Goodness of Fit
Upper 95% CI of mean	8.484		Degrees of Freedom	18
			R square	0.8208
D'Agostino & Pearson omnibus normality test			Absolute Sum of Squares	6590
K2	23.3		Sy.x	19.13
P value	< 0.0001		Constraints
Passed normality test (alpha=0.05)?	No		SD	SD > 0.0
P value summary	****
			Number of points
Skewness	0.2505		Analyzed	21
Kurtosis	-0.336
Sum	11380
Total number of values	1379
Number of excluded values	0
Number of binned values	1379
Minimum	0
25% Percentile	5
Median	8
75% Percentile	11
Maximum	20
Mean	8.25236
Std. Deviation	4.38464
Std. Error of Mean	0.118073
Lower 95% CI of mean	8.02073
Upper 95% CI of mean	8.48398

## Sheet: ClinVar Unweighted
Descriptive Statistics			Gaussian
Number of values	285		Best-fit values
			Amplitude	74.94
Minimum	0		Mean	2.735
25% Percentile	2		SD	1.543
Median	3		Std. Error
75% Percentile	4		Amplitude	3.922
Maximum	6		Mean	0.093
			SD	0.09639
Mean	2.86		95% Confidence Intervals
Std. Deviation	1.456		Amplitude	64.06 to 85.83
Std. Error of Mean	0.08627		Mean	2.477 to 2.993
			SD	1.275 to 1.810
Lower 95% CI of mean	2.69		Goodness of Fit
Upper 95% CI of mean	3.029		Degrees of Freedom	4
			R square	0.9714
D'Agostino & Pearson omnibus normality test			Absolute Sum of Squares	109.8
K2	6.552		Sy.x	5.24
P value	0.0378		Constraints
Passed normality test (alpha=0.05)?	No		SD	SD > 0.0
P value summary	*
			Number of points
Skewness	0.191		Analyzed	7
Kurtosis	-0.4947
Sum	815
Total number of values	285
Number of excluded values	0
Number of binned values	285
Minimum	0
25% Percentile	2
Median	3
75% Percentile	4
Maximum	6
Mean	2.85965
Std. Deviation	1.45639
Std. Error of Mean	0.0862692
Lower 95% CI of mean	2.68984
Upper 95% CI of mean	3.02946

## Sheet: ClinVar Benign v. Pathogenic
Descriptive Statistics	Benign	Pathogenic			Gaussian
Number of values	185	100				Benign ClinVar	Pathogenic ClinVar
					Best-fit values
Minimum	0	1			Amplitude	54.69	22.77
25% Percentile	2	2			Mean	2.444	3.606
Median	2	3.5			SD	1.381	2.034
75% Percentile	3	5			Std. Error
Maximum	5	6			Amplitude	1.496	1.964
					Mean	0.04349	0.2102
Mean	2.465	3.59			SD	0.04539	0.2814
Std. Deviation	1.281	1.485			95% Confidence Intervals
Std. Error of Mean	0.09419	0.1485			Amplitude	49.92 to 59.45	16.52 to 29.02
					Mean	2.306 to 2.583	2.937 to 4.275
Lower 95% CI of mean	2.279	3.295			SD	1.237 to 1.526	1.138 to 2.929
Upper 95% CI of mean	2.651	3.885			Goodness of Fit
					Degrees of Freedom	3	3
					R square	0.9934	0.8571
					Absolute Sum of Squares	10.69	23.33
					Sy.x	1.888	2.789
D'Agostino & Pearson omnibus normality test					Constraints
	Benign	Pathogenic			SD	SD > 0.0	SD > 0.0
K2	3.879	13.19
P value	0.1438	0.0014			Number of points
Passed normality test (alpha=0.05)?	Yes	No			Analyzed	6	6
P value summary	ns	**

## Sheet: ClinVar Weighted
Descriptive Statistics				Gaussian
Number of values	285			Best-fit values
				Amplitude	47.09
Minimum	0			Mean	8.784
25% Percentile	5			SD	4.962
Median	8			Std. Error
75% Percentile	12			Amplitude	3.186
Maximum	20			Mean	0.3877
				SD	0.4076
Mean	8.512			95% Confidence Intervals
Std. Deviation	4.536			Amplitude	39.74 to 54.44
Std. Error of Mean	0.2687			Mean	7.890 to 9.678
				SD	4.022 to 5.902
Lower 95% CI of mean	7.983			Goodness of Fit
Upper 95% CI of mean	9.041			Degrees of Freedom	8
				R square	0.9101
D'Agostino & Pearson omnibus normality test				Absolute Sum of Squares	231.3
K2	5.957			Sy.x	5.377
P value	0.0509			Constraints
Passed normality test (alpha=0.05)?	Yes			SD	SD > 0.0
P value summary	ns
				Number of points
Skewness	0.2221			Analyzed	11
Kurtosis	-0.4456
Sum	2426
Total number of values	285
Number of excluded values	0
Number of binned values	285
Minimum	0
25% Percentile	5
Median	8
75% Percentile	12
Maximum	20
Mean	8.51228
Std. Deviation	4.53593
Std. Error of Mean	0.268685
Lower 95% CI of mean	7.98341
Upper 95% CI of mean	9.04115

## Sheet: ClinVar W Benign v. Pathogenic
Descriptive Statistics	Benign	Pathogenic		Gaussian
Number of values	185	100			Benign	Pathogenic
				Best-fit values
Minimum	0	1		Amplitude	17.13	17.14
25% Percentile	4	8		Mean	6.759	11.53
Median	7	11		SD	4.587	4.799
75% Percentile	10	14		Std. Error
Maximum	17	20		Amplitude	1.986	1.748
				Mean	0.6311	0.5654
Mean	7.168	11		SD	0.7029	0.5918
Std. Deviation	4.009	4.418		95% Confidence Intervals
Std. Error of Mean	0.2948	0.4418		Amplitude	12.90 to 21.37	13.11 to 21.17
				Mean	5.414 to 8.104	10.22 to 12.83
Lower 95% CI of mean	6.586	10.12		SD	3.089 to 6.085	3.435 to 6.164
Upper 95% CI of mean	7.749	11.88		Goodness of Fit
				Degrees of Freedom	15	8
D'Agostino & Pearson omnibus normality test				R square	0.6023	0.8333
	Benign	Pathogenic		Absolute Sum of Squares	300.5	67.5
K2	4.073	2.661		Sy.x	4.476	2.905
P value	0.1305	0.2643		Constraints
Passed normality test (alpha=0.05)?	Yes	Yes		SD	SD > 0.0	SD > 0.0
P value summary	ns	ns
				Number of points
				Analyzed	18	11

## Sheet: ClinVar V. All Possible Weight
Descriptive Statistics	ClinVar	All Missense		Kolmogorov-Smirnov test			Students t-test
Number of values	285	1379		Table Analyzed	ClinVar v All possible weighted		Table Analyzed	ClinVar v All possible weighted
Minimum	0	0		Column A	All ClinVar		Column B	All Missense
25% Percentile	5	5		vs.	vs.		vs.	vs.
Median	8	8		Column B	All Missense		Column A	All ClinVar
75% Percentile	12	11
Maximum	20	20		Kolmogorov-Smirnov test			Unpaired t test
				P value	0.9116		P value	0.3653
Mean	8.512	8.252		Exact or approximate P value?	Approximate		P value summary	ns
Std. Deviation	4.536	4.385		P value summary	ns		Significantly different? (P < 0.05)	No
Std. Error of Mean	0.2687	0.1181		Significantly different? (P < 0.05)	No		One- or two-tailed P value?	Two-tailed
				Kolmogorov-Smirnov D	0.03649		t, df	t=0.9056 df=1662
Lower 95% CI of mean	7.983	8.021
Upper 95% CI of mean	9.041	8.484					How big is the difference?
							Mean ± SEM of column A	8.512 ± 0.2687, n=285
D'Agostino & Pearson omnibus normality test							Mean ± SEM of column B	8.252 ± 0.1181, n=1379
	ClinVar	All Missense
K2	5.957	23.3					Difference between means	-0.2599 ± 0.2870
P value	0.0509	< 0.0001					95% confidence interval	-0.8229 to 0.3030
Passed normality test (alpha=0.05)?	Yes	No					R squared	0.0004932
P value summary	ns	****
							F test to compare variances
Skewness	0.2221	0.2505					F,DFn, Dfd	1.070, 284, 1378
Kurtosis	-0.4456	-0.336					P value	0.4463
							P value summary	ns
Sum	2426	11380					Significantly different? (P < 0.05)	No

## Sheet: B V P V All Weight
Descriptive Statistics	ClinVar Benign	ClinVar Pathogenic	All Missense		Table Analyzed	Benign v Pathogenic v All missense		Table Analyzed	Benign v Pathogenic v All missense
Number of values	185	100	1379
					Kruskal-Wallis test			ANOVA summary
Minimum	0	1	0		P value	< 0.0001		F	25.65
25% Percentile	4	8	5		Exact or approximate P value?	Approximate		P value	< 0.0001
Median	7	11	8		P value summary	****		P value summary	****
75% Percentile	10	14	11		Do the medians vary signif. (P < 0.05)	Yes		Are differences among means statistically significant? (P < 0.05)	Yes
Maximum	17	20	20		Number of groups	3		R square	0.02996
					Kruskal-Wallis statistic	48.47
Mean	7.168	11	8.252					Brown-Forsythe test
Std. Deviation	4.009	4.418	4.385		Data summary			F (DFn, DFd)	1.115 (2, 1661)
Std. Error of Mean	0.2948	0.4418	0.1181		Number of treatments (columns)	3		P value	0.3283
					Number of values (total)	1664		P value summary	ns
Lower 95% CI of mean	6.586	10.12	8.021					Significantly different standard deviations? (P < 0.05)	No
Upper 95% CI of mean	7.749	11.88	8.484
								Bartlett's test
D'Agostino & Pearson omnibus normality test								Bartlett's statistic (corrected)	2.532
	ClinVar Benign	ClinVar Pathogenic	All Missense					P value	0.2819
K2	4.073	2.661	23.3					P value summary	ns
P value	0.1305	0.2643	< 0.0001					Significantly different standard deviations? (P < 0.05)	No
Passed normality test (alpha=0.05)?	Yes	Yes	No
P value summary	ns	ns	****					ANOVA table	SS	DF	MS	F (DFn, DFd)	P value
								Treatment (between columns)	969.4	2	484.7	F (2, 1661) = 25.65	P < 0.0001
Skewness	0.1771	0.02296	0.2505					Residual (within columns)	31382	1661	18.89
Kurtosis	-0.5014	-0.6086	-0.336					Total	32351	1663
Sum	1326	1100	11380					Data summary
								Number of treatments (columns)	3
								Number of values (total)	1664
					Dunn's multiple comparisons test	Mean rank diff.	Significant?	Summary
					ClinVar Benign vs. ClinVar Pathogenic	-396	Yes	****		A-B
					ClinVar Benign vs. All Missense	-113.3	Yes	**		A-C
					ClinVar Pathogenic vs. All Missense	282.8	Yes	****		B-C
					Test details	Mean rank 1	Mean rank 2	Mean rank diff.	n1	n2
					ClinVar Benign vs. ClinVar Pathogenic	714.8	1111	-396	185	100
					ClinVar Benign vs. All Missense	714.8	828.1	-113.3	185	1379
					ClinVar Pathogenic vs. All Missense	1111	828.1	282.8	100	1379

## Sheet: Secondary Structure
Descriptive Statistics	Sheet	Helix	Coil			Table Analyzed	Secondary Structure						Number of families	1
Number of values	76	47	162										Number of comparisons per family	3
						ANOVA summary							Alpha	0.05
Minimum	4	4	0			F	57.97
25% Percentile	9	9	4			P value	< 0.0001						Tukey's multiple comparisons test	Mean Diff.	95% CI of diff.	Significant?	Summary
Median	11	11	6			P value summary	****
75% Percentile	14	14	9			Are differences among means statistically significant? (P < 0.05)	Yes						Sheet vs. Helix	0.06551	-1.610 to 1.741	No	ns		A-B
Maximum	20	19	16			R square	0.2914						Sheet vs. Coil	4.959	3.704 to 6.215	Yes	****		A-C
													Helix vs. Coil	4.894	3.398 to 6.390	Yes	****		B-C
Mean	11.34	11.28	6.383			Brown-Forsythe test
Std. Deviation	4.127	3.437	3.796			F (DFn, DFd)	0.7357 (2, 282)
Std. Error of Mean	0.4733	0.5013	0.2983			P value	0.4801						Test details	Mean 1	Mean 2	Mean Diff.	SE of diff.	n1	n2	q	DF
						P value summary	ns
Lower 95% CI of mean	10.4	10.27	5.794			Significantly different standard deviations? (P < 0.05)	No						Sheet vs. Helix	11.34	11.28	0.06551	0.7111	76	47	0.1303	282
Upper 95% CI of mean	12.29	12.29	6.972										Sheet vs. Coil	11.34	6.383	4.959	0.5328	76	162	13.16	282
						Bartlett's test							Helix vs. Coil	11.28	6.383	4.894	0.6349	47	162	10.9	282
D'Agostino & Pearson omnibus normality test
	Sheet	Helix	Coil			Bartlett's statistic (corrected)	1.895
K2	0.8665	0.9449	3.965			P value	0.3878
P value	0.6484	0.6235	0.1377			P value summary	ns
Passed normality test (alpha=0.05)?	Yes	Yes	Yes			Significantly different standard deviations? (P < 0.05)	No
P value summary	ns	ns	ns
						ANOVA table	SS	DF	MS	F (DFn, DFd)	P value
Skewness	0.1104	0.2209	0.3689			Treatment (between columns)	1702	2	851.2	F (2, 282) = 57.97	P < 0.0001
Kurtosis	-0.437	-0.4854	-0.2207			Residual (within columns)	4141	282	14.68
						Total	5843	284
Sum	862	530	1034
						Data summary
						Number of treatments (columns)	3
						Number of values (total)	285

## Sheet: Domain
Descriptive Statistics	N-terminus	Beta Domain	Alpha Domain		Table Analyzed	Domain						Table Analyzed	Domain										Number of families	1
Number of values	62	147	76																				Number of comparisons per family	3
					Kruskal-Wallis test							ANOVA summary											Alpha	0.05
Minimum	0	0	0		P value	< 0.0001						F	32.7
25% Percentile	3	6	7		Exact or approximate P value?	Approximate						P value	< 0.0001										Tukey's multiple comparisons test	Mean Diff.	95% CI of diff.	Significant?	Summary
Median	5	9	10		P value summary	****						P value summary	****
75% Percentile	7	12	13		Do the medians vary signif. (P < 0.05)	Yes						Are differences among means statistically significant? (P < 0.05)	Yes										N-terminus vs. Beta Domain	-4.37	-5.833 to -2.906	Yes	****		A-B
Maximum	10	20	19		Number of groups	3						R square	0.1883										N-terminus vs. Alpha Domain	-5.264	-6.917 to -3.610	Yes	****		A-C
					Kruskal-Wallis statistic	55.97																	Beta Domain vs. Alpha Domain	-0.8939	-2.259 to 0.4713	No	ns		B-C
Mean	4.855	9.224	10.12									Brown-Forsythe test
Std. Deviation	2.969	4.582	3.899		Data summary							F (DFn, DFd)	5.976 (2, 282)
Std. Error of Mean	0.3771	0.3779	0.4472		Number of treatments (columns)	3						P value	0.0029										Test details	Mean 1	Mean 2	Mean Diff.	SE of diff.	n1	n2	q	DF
					Number of values (total)	285						P value summary	**
Lower 95% CI of mean	4.101	8.478	9.228									Significantly different standard deviations? (P < 0.05)	Yes										N-terminus vs. Beta Domain	4.855	9.224	-4.37	0.6211	62	147	9.95	282
Upper 95% CI of mean	5.609	9.971	11.01		Number of families	1																	N-terminus vs. Alpha Domain	4.855	10.12	-5.264	0.7019	62	76	10.61	282
					Number of comparisons per family	3						Bartlett's test											Beta Domain vs. Alpha Domain	9.224	10.12	-0.8939	0.5794	147	76	2.182	282
D'Agostino & Pearson omnibus normality test					Alpha	0.05						Bartlett's statistic (corrected)	14.55
	N-terminus	Beta Domain	Alpha Domain									P value	0.0007
K2	6.071	3.005	0.5488		Dunn's multiple comparisons test	Mean rank diff.	Significant?	Summary				P value summary	***
P value	0.048	0.2226	0.76									Significantly different standard deviations? (P < 0.05)	Yes
Passed normality test (alpha=0.05)?	No	Yes	Yes		N-terminus vs. Beta Domain	-79.96	Yes	****		A-B
P value summary	*	ns	ns		N-terminus vs. Alpha Domain	-98.46	Yes	****		A-C		ANOVA table	SS	DF	MS	F (DFn, DFd)	P value
					Beta Domain vs. Alpha Domain	-18.5	No	ns		B-C		Treatment (between columns)	1100	2	550	F (2, 282) = 32.70	P < 0.0001
Skewness	-0.1299	0.1806	0.01523									Residual (within columns)	4743	282	16.82
Kurtosis	-0.9281	-0.487	-0.4037									Total	5843	284
					Test details	Mean rank 1	Mean rank 2	Mean rank diff.	n1	n2
Sum	301	1356	769									Data summary
					N-terminus vs. Beta Domain	75.5	155.5	-79.96	62	147		Number of treatments (columns)	3
					N-terminus vs. Alpha Domain	75.5	174	-98.46	62	76		Number of values (total)	285
					Beta Domain vs. Alpha Domain	155.5	174	-18.5	147	76
												Number of families	1
												Number of comparisons per family	3
												Alpha	0.05
												Tukey's multiple comparisons test	Mean Diff.	95% CI of diff.	Significant?	Summary
												N-terminus vs. Beta Domain	-4.37	-5.833 to -2.906	Yes	****		A-B
												N-terminus vs. Alpha Domain	-5.264	-6.917 to -3.610	Yes	****		A-C
												Beta Domain vs. Alpha Domain	-0.8939	-2.259 to 0.4713	No	ns		B-C
												Test details	Mean 1	Mean 2	Mean Diff.	SE of diff.	n1	n2	q	DF
												N-terminus vs. Beta Domain	4.855	9.224	-4.37	0.6211	62	147	9.95	282
												N-terminus vs. Alpha Domain	4.855	10.12	-5.264	0.7019	62	76	10.61	282
												Beta Domain vs. Alpha Domain	9.224	10.12	-0.8939	0.5794	147	76	2.182	282

[truncated: 8 more sheets: Interface, ccRCC, ClinVar Breakdown, Deep v Surface, Onset CHB, Onset PCC, Onset ccRCC, Onset RA]
