# Supplementary material for: Algorithmic assessment of missense mutation severity in the Von-Hippel Lindau protein
Source: PLoS One. 2020 Nov 5;15(11):e0234100. doi: 10.1371/journal.pone.0234100 (PMC7644048; doi:10.1371/journal.pone.0234100)
Supplement: S5 File — (SCR) [file pone.0234100.s010.scr]

# while loop to read in input text containing list of mutations. Each mutation X123Y should be in a new line. 
# To run, ./Conductor.scr MutationList.txt ProteinFasta.txt

while read line
do

./Param2scorer_alpha.py $line $2 > Param2_fasta_index_file.txt


	
	awk 'BEGIN{filecount=0
	}
	{
	system("./aapcStefanFreed-x64-static "$line" 1 > interim_file_"NR)}' Param2_fasta_index_file.txt;

	./Param2scorer_beta.py interim_file_1 interim_file_2 | sed 's/'interim_file_2'/'$2\\t$line'/g' >> 'Param2_output_for_'$2'.txt'

#done < "$1"

rm interim_file_1
rm interim_file_2
rm Param2_fasta_index_file.txt
rm $2"-"$line

echo $line' scored for '$2'.'

done < "$1"
