# Supplementary material for: Algorithmic assessment of missense mutation severity in the Von-Hippel Lindau protein
Source: PLoS One. 2020 Nov 5;15(11):e0234100. doi: 10.1371/journal.pone.0234100 (PMC7644048; doi:10.1371/journal.pone.0234100)
Supplement: S6 File — (PY) [file pone.0234100.s011.py]

#! /usr/bin/python

#Determines whether a given mutation (X123Y) occurs at a posttranslational modification (ptm) site
#ptm sites from Minervini, et al; Genotype-Phenotype Relations of the von Hippel-Lindau Tumor Suppressor Inferred from a Large-Scale Analysis of Disease Mutations and Interactors. PLOS Comp Bio. 2019.

import sys;
import re;
param_ptm_score = 0;
param_ptm_value = 1;

#Extracting native residue, mutant residue, and position via RegEx:
mutation = sys.argv[1];

alpha = re.compile(r"\D");
num = re.compile(r"\d+");

native = alpha.findall(mutation)[0];
mutant = alpha.findall(mutation)[1];
position = int(num.findall(mutation)[0]);

ptms = [
33,
38,
43,
68,
72,
79,
82,
100,
105,
111,
112,
155,
159,
168,
171,
175,
183,
196,
202
];

if (position in ptms) and (mutant != native):
	param_ptm_score += param_ptm_value;
	print ("Missense mutation occurs at ptm site. Score assessed as " + str(param_ptm_score) + ".");
elif mutant == native:
	print ("No residue change given. No score assessed.");
else:
	print ("Mutation does not occur at ptm site. No score assessed.");

output = open("Param_ptm_VHL_output.txt", "ab");

output.write(	sys.argv[1] + "\t" +
		native + "\t" +
		str(position) + "\t" +
		mutant + "\t" +
		str(param_ptm_score) + "\n");

output.close();
