# Supplementary material for: Algorithmic assessment of missense mutation severity in the Von-Hippel Lindau protein
Source: PLoS One. 2020 Nov 5;15(11):e0234100. doi: 10.1371/journal.pone.0234100 (PMC7644048; doi:10.1371/journal.pone.0234100)
Supplement: S7 File — (PY) [file pone.0234100.s012.py]

#! /usr/bin/python

import sys;
import re;

Param2score = 0;
Param2value = 1;
Param2Threshold = 1.2;

#
#
#Creating Wild-type index of hotspot statistics

WT_input = open(sys.argv[1], "r");
WT_head = WT_input.readline();
WT_header = WT_head.split();

WT_AAT = float(WT_header[5]);
WT_HSAtotal = float(WT_header[9]);
WT_HScount = int(WT_header[11]);
WT_Atotal = float(WT_header[12]);

WT_input.readline();

HSAcount = 0;
HSAcurrent = 0.0;
WT_HSdict = {};

for line in WT_input:
	entry = line.split();
	if float(entry[3]) > HSAcurrent:
		HSAcount += 1;
		HSAcurrent = entry[3];
		WT_HSdict[HSAcount] = HSAcurrent;
	else:
		HSAcurrent = float(entry[3]);

WT_input.close();

#
#
#Creating mutant index of hotspot statistics

Mut_input = open(sys.argv[2], "r");
Mut_head = Mut_input.readline();
Mut_header = Mut_head.split();

Mut_AAT = float(Mut_header[5]);
Mut_HSAtotal = float(Mut_header[9]);
Mut_HScount = int(Mut_header[11]);
Mut_Atotal = float(Mut_header[12]);

Mut_input.readline();

HSAcount = 0;
HSAcurrent = 0.0;
Mut_HSdict = {};

for line in Mut_input:
        entry = line.split();
        if float(entry[3]) > HSAcurrent:
                HSAcount += 1;
                HSAcurrent = entry[3];
                Mut_HSdict[HSAcount] = HSAcurrent;
        else:
                HSAcurrent = float(entry[3]);

Mut_input.close();

HS_trigger_number = "N/A"

if Mut_HSAtotal <= WT_HSAtotal:
	resultcode = "No net increase in Hotspot Area"

elif (Mut_HSAtotal > WT_HSAtotal) and (Mut_HScount > WT_HScount):
	Param2score += Param2value;
	resultcode = "Mutation creates new Hotspot"

elif (Mut_HSAtotal > WT_HSAtotal) and (Mut_HScount == WT_HScount):
	for key in WT_HSdict:
		difference = (float(Mut_HSdict[key]) - float(WT_HSdict[key]));
		if (difference/float(WT_HSdict[key])) >= Param2Threshold:
			HS_trigger_number = key
			Param2score += Param2value;
			resultcode = "Mutation increases size of an existing hotspot by at least " + str(Param2Threshold) + "-fold"
		else:
			resultcode = "Mutation increases size of an existing hotspot, but by less than " + str(Param2Threshold) + "-fold"

elif (Mut_HSAtotal > WT_HSAtotal) and (Mut_HScount < WT_HScount):
	Param2score += Param2value
	resultcode = "Mutation merges existing Hotspots to increase total Hotspot Area"

else:
	resultcode = "Undefined outcome";

print (
	sys.argv[2] + "\t" +
	str(WT_HSAtotal) + "\t" +
	str(WT_HScount) + "\t" +
	str(Mut_HSAtotal) + "\t" +
	str(Mut_HScount) + "\t" +
	str(HS_trigger_number) + "\t" +
	str(Param2score) + "\t" +
	resultcode
	
);
