# Supplementary material for: Algorithmic assessment of missense mutation severity in the Von-Hippel Lindau protein
Source: PLoS One. 2020 Nov 5;15(11):e0234100. doi: 10.1371/journal.pone.0234100 (PMC7644048; doi:10.1371/journal.pone.0234100)
Supplement: S8 File — (PY) [file pone.0234100.s013.py]

#! /usr/bin/python

import sys
import re

#Parsing native residue, mutant residue, and position via RegEx:
mutation = sys.argv[1];

alpha = re.compile(r"\D");
num = re.compile(r"\d+");

native = alpha.findall(mutation)[0];
mutant = alpha.findall(mutation)[1];
position = int(num.findall(mutation)[0]);

ContactsDict = {}

ContactsDict["EloB"] = [
165,
166,
169,
170,
171,
174,
177,
178
]

ContactsDict["EloC"] = [
79,
81,
82,
132,
152,
153,
154,
155,
156,
157,
158,
159,
161,
162,
163,
164,
165,
166,
169,
178,
179,
180,
181,
183,
184,
187,
188
]

ContactsDict["Cul2"] = [
159,
179,
181,
182,
183,
184,
186,
187
]

ContactsDict["HIF1a"] = [
64,
67,
69,
73,
75,
77,
78,
79,
88,
91,
98,
99,
101,
102,
105,
107,
108,
109,
110,
111,
112,
115,
117
]

contacts = [
]

score = 0

for partners in ContactsDict:
	if position in ContactsDict[partners] and mutant != native:
		score = 1
		contacts.append(partners)

print (	mutation + "\t" +
	native + "\t" +
	str(position) + "\t" +
	mutant + "\t" +
	str(score) + "\t" +
	str(contacts)
	)

output = open("ProProInt_VHL_output.txt", "ab");

output.write(	mutation + "\t" +
		native + "\t" +
		str(position) + "\t" +
		mutant + "\t" +
		str(score) + "\n");

output.close();
