# Supplementary material for: Algorithmic assessment of missense mutation severity in the Von-Hippel Lindau protein
Source: PLoS One. 2020 Nov 5;15(11):e0234100. doi: 10.1371/journal.pone.0234100 (PMC7644048; doi:10.1371/journal.pone.0234100)
Supplement: S9 File — (PY) [file pone.0234100.s014.py]

#! /usr/bin/python

#Checks provided mutant against list of residues of VHL_p30 that are represented by a majority of structure models
#as having >=30% relative solvent accessibility in DeepView

import sys;
import re;
param8score = 0
param8value = 1
output = open("Param8_output.txt", "ab");


#
#
#Extracting native residue, mutant residue, and position via RegEx:
mutation = sys.argv[1];

alpha = re.compile(r"\D");
num = re.compile(r"\d+");

native = alpha.findall(mutation)[0];
mutant = alpha.findall(mutation)[1];
position = int(num.findall(mutation)[0]);

#N-terminus is unstructured and not available in crystal structures. As the biological relevant of solvent accessibility in this area is unknown. Mutations in this area will not be assessed based on their predicted orientation surface versus buried

Nterm=[
1,
2,
3,
4,
5,
6,
7,
8,
9,
10,
11,
12,
13,
14,
15,
16,
17,
18,
19,
20,
21,
22,
23,
24,
25,
26,
27,
28,
29,
30,
31,
32,
33,
34,
35,
36,
37,
38,
39,
40,
41,
42,
43,
44,
45,
46,
47,
48,
49,
50,
51,
52,
53,
54,
55,
56,
57,
58,
59
];

#
#List determined in DeepView with model 1wsv using >=30% relative solvent accessibility
surface=[
60,
61,
66,
67,
69,
71,
79,
81,
92,
94,
97,
98,
99,
104,
108,
110,
123,
132,
137,
140,
142,
143,
144,
155,
155,
157,
158,
159,
161,
168,
169,
171,
172,
173,
176,
177,
179,
181,
182,
186,
189,
190,
195,
196,
199,
203,
204,
205,
206,
207,
208,
209
];

charged = ["K", "R", "D", "E", "H"];
uncharged = ["A", "C", "F", "G", "I", "L", "M", "N", "P", "Q", "S", "T", "V", "W", "Y"];

positive = ["K", "R", "H"];
negative = ["E", "D"];

hphobic = ["F", "I", "W", "L", "V", "M", "Y", "C", "A"]
hneutral = ["T", "H", "G", "S", "Q"];
hphilic = ["R", "K", "N", "E", "P", "D"];

perturbations = []


#Checking for charge- to -uncharged or vice versa;	
if (native in charged and mutant in uncharged) or (mutant in charged and native in uncharged):
	param8score += param8value;
	perturbations.append("Charge_GainOrLoss")
	output.write(   str(position) + "\t" +
		native + "\t" +
		mutant + "\t" +
                str(param8score) + "\t" +
		str(perturbations) + "\n"
                )
	print ("Loss or gain of charge state at position " + str(position) + "; score assessed at " + str(param8score) + ".");
	sys.exit();
	

#Checking for charge reversal;
if (native in positive and mutant in negative) or (native in negative and mutant in positive):
	param8score += param8value;
	perturbations.append("Charge_Reversed")
	output.write(   str(position) + "\t" +
		native + "\t" +
		mutant + "\t" +
                str(param8score) + "\t" +
		str(perturbations) + "\n"
                )
	print ("Charge reversal at position " + str(position) + "; score assessed at " + str(param8score) + ".");
	sys.exit();
     

#Checking for N-term
if (position in Nterm):
	param8score == param8value
	perturbations.append("Nterm_No_Score")
	output.write(   str(position) + "\t" +
		native + "\t" +
		mutant + "\t" +
                str(param8score) + "\t" +
		str(perturbations) + "\n"
                )
	print ("Residue change in Nterm at position " + str(position) + "; score assessed as" + str(param8score) + ".");
	sys.exit();
	

#Checking for buried neutral or hydrophobic residue mutating to hydrophilic residue
if (position not in surface) and (native in hneutral and mutant in hphilic) or (native in hphobic and mutant in hphilic):
	param8score += param8value;
	perturbations.append("Hphilic_inCore")
	output.write(   str(position) + "\t" +
		native + "\t" +
		mutant + "\t" +
                str(param8score) + "\t" +
		str(perturbations) + "\n"
                )
	print ("Buried residue gained hydrophilic character at position " + str(position) + "; score assessed at " + str(param8score) + ".");
	sys.exit();
        

#Checking for surface neutral or hydrophilic residue mutating to hydrophobic residue
if (position in surface) and (native in hneutral and mutant in hphobic) or (native in hphilic and mutant in hphobic):
	param8score += param8value;
	perturbations.append("Hphobic_inSurface")
output.write(   str(position) + "\t" +
	native + "\t" +
	mutant + "\t" +
        str(param8score) + "\t" +
	str(perturbations) + "\n"
	)
print ("Surface residue gained hydrophobic character at position " + str(position) + "; score assessed at " + str(param8score) + ".");
	

output.close();
