# Supplementary material for: Algorithmic assessment of missense mutation severity in the Von-Hippel Lindau protein
Source: PLoS One. 2020 Nov 5;15(11):e0234100. doi: 10.1371/journal.pone.0234100 (PMC7644048; doi:10.1371/journal.pone.0234100)
Supplement: S10 File — (PY) [file pone.0234100.s015.py]

#! /usr/bin/python
import sys;
import re;
param7score = 0;
param7score_value = 1;
Note_A = "";
Note_B = "";
Note_C = "";
Note_D = "";


#Given alphanumeric mutation code (e.g. X123Y), return score of 1 or 0 for the mutation
#if it represents an gain or loss of cysteine, proline, or glycine.
#Usage: ./Scorer.py <X123Y>


#
#
#Extracting native residue, mutant residue, and position via RegEx:
mutation = sys.argv[1];

alpha = re.compile(r"\D");
num = re.compile(r"\d+");

native = alpha.findall(mutation)[0];
mutant = alpha.findall(mutation)[1];
position = int(num.findall(mutation)[0]);


#
#
#Determining whether mutation introduces or eliminates Pro
if (native == "P") and (mutant != native):
	param7score = param7score_value
	Note_A = ("Proline eliminated at position " + str(position) + " for score of " + str(param7score) + ". ");
	print Note_A;
if (mutant == "P") and (mutant != native):
	param7score = param7score_value
	Note_A = ("Proline introduced at position " + str(position) + " for score of " + str(param7score) + ". ");	
	print Note_A;

#
#
#Determining whether mutation introduces Cys
if (mutant == "C") and (mutant != native):
        param7score = param7score_value
        Note_B = ("Cysteine introduced at position " + str(position) + " for score of " + str(param7score) + ". ");
	print Note_B;

#
#
#Determining whether mutation introduces large side chain (W, F, Y, K, R) in place of a small one
large_residues = ["W", "F", "Y", "K", "R"];
if (native not in large_residues) and (mutant in large_residues):
	param7score = param7score_value
        Note_C = ("Bulky side chain replacing non-bulky side chain at position " + str(position) + " for score of " + str(param7score) + ". ");
	print Note_C;


#
#
#Determining whether mutation introduces or eliminates Gly in a loop/turn
#ss_file = open(sys.argv[2], "r");
#ss_file.readline();
#struc_annot = ss_file.readline();
#loops = [];
#struc_annot_counter = 1;
#for residue in struc_annot:
#	if (residue == " ") or (residue == "T") or (residue == "S"):
#		loops.append(struc_annot_counter);
#	struc_annot_counter += 1;
#ss_file.close()


loops = [
63,
64,
65,
66,
67,
68,
69,
70,
79,
80,
81,
82,
83,
91,
92,
98,
99,
100,
101,
102,
103,
104,
105,
113,
114,
115,
122,
123,
124,
125,
126,
127,
128,
129,
130,
131,
132,
133,
134,
135,
136,
137,
138,
139,
140,
141,
142,
143,
144,
145,
146,
152,
153,
154,
155,
156,
157,
170,
171,
172,
173,
174,
178,
179,
180,
181,
190,
191,
192,
193,
203,
204
]
if position in loops:
	if (native == "G") and (mutant != native):
        	param7score = param7score_value
		Note_D = ("Glycine eliminated at loop/turn/coil position " + str(position) + " for score of " + str(param7score) + ". ");
		print Note_D;
	if (mutant == "G") and (mutant != native):
        	param7score = param7score_value
		Note_D = ("Glycine introduced at loop/turn/coil position " + str(position) + " for score of " + str(param7score) + ". ");
		print Note_D;

output = open("Param7_VHL_output.txt", "ab");
notes = (Note_A + Note_B + Note_C + Note_D);
output.write(	sys.argv[1] + "\t" + 
		native + "\t" +
		str(position) + "\t" +
		mutant + "\t" +
		str(param7score) + "\t" +
		str(notes) + "\n");

output.close();
