# Supplementary material for: Algorithmic assessment of missense mutation severity in the Von-Hippel Lindau protein
Source: PLoS One. 2020 Nov 5;15(11):e0234100. doi: 10.1371/journal.pone.0234100 (PMC7644048; doi:10.1371/journal.pone.0234100)
Supplement: S11 File — (PY) [file pone.0234100.s016.py]

#! /usr/bin/python

#Determines whether a given mutation (X123Y) occurs in a region of secondary structure of VHL

import sys;
import re;
param4score = 0;
param4value = 1;

#Extracting native residue, mutant residue, and position via RegEx:
mutation = sys.argv[1];

alpha = re.compile(r"\D");
num = re.compile(r"\d+");

native = alpha.findall(mutation)[0];
mutant = alpha.findall(mutation)[1];
position = int(num.findall(mutation)[0]);

loops = [
1,
2,
3,
4,
5,
6,
7,
8,
9,
10,
11,
12,
13,
14,
15,
16,
17,
18,
19,
20,
21,
22,
23,
24,
25,
26,
27,
28,
29,
30,
31,
32,
33,
34,
35,
36,
37,
38,
39,
40,
41,
42,
43,
44,
45,
46,
47,
48,
49,
50,
51,
52,
53,
54,
55,
56,
57,
58,
59,
60,
61,
62,
63,
64,
65,
66,
67,
68,
69,
70,
79,
80,
81,
82,
83,
91,
92,
98,
99,
100,
101,
102,
103,
113,
114,
115,
116,
122,
123,
124,
125,
126,
127,
131,
132,
133,
134,
135,
136,
137,
138,
139,
140,
141,
142,
143,
144,
145,
146,
153,
154,
155,
156,
157,
170,
171,
172,
173,
174,
178,
179,
180,
181,
190,
191,
192,
193,
207,
208,
209
];

if (position not in loops) and (mutant != native):
	param4score += param4value;
	print ("Missense mutation occurs in region of secondary structure. Score assessed as " + str(param4score) + ".");
elif mutant == native:
	print ("No residue change given. No score assessed.");
else:
	print ("Mutation occurs in loop region. No score assessed.");

output = open("Param4_VHL_output.txt", "ab");

output.write(	sys.argv[1] + "\t" +
		native + "\t" +
		str(position) + "\t" +
		mutant + "\t" +
		str(param4score) + "\n");

output.close();
