# Supplementary material for: Algorithmic assessment of missense mutation severity in the Von-Hippel Lindau protein
Source: PLoS One. 2020 Nov 5;15(11):e0234100. doi: 10.1371/journal.pone.0234100 (PMC7644048; doi:10.1371/journal.pone.0234100)
Supplement: S12 File — (PY) [file pone.0234100.s017.py]

#! /usr/bin/python

import sys;
import re;

#Assesses the effect of a mutation on the presence and magnitude of aggregation "Hot Spots" (HS) as determined by
#AGGRESCAN. Compiled binary kindly provided by Oscar Conchillo Sole of the Ventura group at 
#Universitat Autonoma de Barcelona in Spain. (See Conchillo-Sole, de Groot et al 2007).
#Usage: ./Aggre_Hotspot_Scorer.py <X123Y> <Wild-Type_protein_sequence.fasta>

param2score = 0;
param2value = 1;
param2Threshold = 1.2;

#
#
#Extracting relevant mutation info from user entry
mutation = sys.argv[1];
alpha = re.compile(r"\D");
num = re.compile(r"\d+");

native = alpha.findall(mutation)[0];
mutant = alpha.findall(mutation)[1];
position = int(num.findall(mutation)[0]);


#
#
#Creating mutated fasta file for use in AGGRESCAN
sequence_input = open(sys.argv[2], "r");
native_header = sequence_input.readline();
native_seq = sequence_input.readline();

mutant_list = [];
for residue in native_seq:
	mutant_list.append(residue);
mutant_list[position-1] = mutant;
mutant_seq = "".join(mutant_list);

inputfile = sys.argv[2];
inputfile_list = []
for letter in inputfile:
	inputfile_list.append(letter);

#
#
#checking for .fasta extension
if inputfile_list[len(inputfile_list)-1] == "a":
	extension = ".fasta"
	del inputfile_list[len(inputfile_list)-1];
	del inputfile_list[len(inputfile_list)-1];
	del inputfile_list[len(inputfile_list)-1];
	del inputfile_list[len(inputfile_list)-1];
	del inputfile_list[len(inputfile_list)-1];
	del inputfile_list[len(inputfile_list)-1];
#checking for .fas extension
elif inputfile_list[len(inputfile_list)-1] == "s":
	extension = ".fas"
       	del inputfile_list[len(inputfile_list)-1];
       	del inputfile_list[len(inputfile_list)-1];
       	del inputfile_list[len(inputfile_list)-1];
       	del inputfile_list[len(inputfile_list)-1];
else:
	sys.exit("Invalid file extension provided. Please use .fasta or .fas file.");

inputname = "".join(inputfile_list);
mutantfilename = inputname + extension + "-" + mutation

mutantfile = open(mutantfilename, "ab");
mutantfile.write(native_header.rstrip() + "-" + mutation + "\n");
mutantfile.write(mutant_seq);

sequence_input.close();
mutantfile.close();

print (inputfile + "\n" + mutantfilename);
