# Supplementary material for: Algorithmic assessment of missense mutation severity in the Von-Hippel Lindau protein
Source: PLoS One. 2020 Nov 5;15(11):e0234100. doi: 10.1371/journal.pone.0234100 (PMC7644048; doi:10.1371/journal.pone.0234100)
Supplement: S13 File — (PY) [file pone.0234100.s018.py]

#! /usr/bin/python

#Assesses whether a mutation introduces a substantially greater or lesser translation rate at the given codon
#based on relative tRNA abundances.
#Usage: ./Translation_Rate_Scorer.py <XXX> <YYY> where XXX and YYY are native and mutant codons, respectively.

import sys;
param1score = 0;
param1score_value = 1;
param1_tRNAscore_delta =2.00;
output = open("TR_scores.txt", "ab")
position = sys.argv[3];

#
#
#Creating reference dictionary for tRNA relative abundances
tRNAdict = {}
tRNAdict["ATT"]=11.25
tRNAdict["ATC"]=2.88461538461538
tRNAdict["ATA"]=6.66666666666667
tRNAdict["ATG"]=4.545454545
tRNAdict["TAT"]=0.819672131
tRNAdict["TAC"]=10.45751634
tRNAdict["TGT"]=0.943396226415094
tRNAdict["TGC"]=28.57142857
tRNAdict["TGG"]=6.06060606060606
tRNAdict["TTT"]=8.522727273
tRNAdict["TTC"]=7.38916256157635
tRNAdict["AAT"]=1.17647058823529
tRNAdict["AAC"]=18.84816754
tRNAdict["AAG"]=8.150470219
tRNAdict["AAA"]=8.19672131147541
tRNAdict["GAT"]=0.458715596330275
tRNAdict["GAC"]=7.569721116
tRNAdict["GAG"]=3.282828283
tRNAdict["GAA"]=4.82758620689655
tRNAdict["CAT"]=9.174311927
tRNAdict["CAC"]=6.62251655629139
tRNAdict["CAG"]=6.140350877
tRNAdict["CAA"]=8.130081301
tRNAdict["TCT"]=7.236842105
tRNAdict["TCC"]=0.564971751412429
tRNAdict["TCG"]=9.09090909090909
tRNAdict["TCA"]=4.098360656
tRNAdict["AGT"]=0.826446280991736
tRNAdict["AGC"]=4.615384615
tRNAdict["CGT"]=17.77777778
tRNAdict["CGC"]=7.692307692
tRNAdict["CGG"]=3.50877192982456
tRNAdict["CGA"]=9.67741935483871
tRNAdict["AGG"]=6.666666667
tRNAdict["AGA"]=4.918032787
tRNAdict["CTT"]=9.848484848
tRNAdict["CTC"]=6.632653061
tRNAdict["CTG"]=2.525252525
tRNAdict["CTA"]=5.55555555555556
tRNAdict["TTG"]=6.201550388
tRNAdict["TTA"]=7.792207792
tRNAdict["GCT"]=17.93478261
tRNAdict["GCC"]=0.72202166
tRNAdict["GCG"]=6.75675675675676
tRNAdict["GCA"]=6.962025316
tRNAdict["GGT"]=13.88888889
tRNAdict["GGC"]=6.75675675675676
tRNAdict["GGG"]=7.87878787878788
tRNAdict["GGA"]=6.666666667
tRNAdict["CCT"]=6.285714286
tRNAdict["CCC"]=1.01010101
tRNAdict["CCG"]=5.79710144927536
tRNAdict["CCA"]=5.325443787
tRNAdict["ACT"]=7.63358778625954
tRNAdict["ACC"]=5.291005291
tRNAdict["ACG"]=9.836065574
tRNAdict["ACA"]=3.97350993377483
tRNAdict["GTT"]=10.9090909090909
tRNAdict["GTC"]=8.275862069
tRNAdict["GTG"]=6.40569395
tRNAdict["GTA"]=9.85915493

native_codon = sys.argv[1];
mutant_codon = sys.argv[2];
comparison1 = (tRNAdict[native_codon]/tRNAdict[mutant_codon]);
comparison2 = (tRNAdict[mutant_codon]/tRNAdict[native_codon]);

if (comparison1 > comparison2):
	foldchange = comparison1;
else:
	foldchange = comparison2;

if ( comparison1 >= param1_tRNAscore_delta ):
        param1score += param1score_value;
        output.write(   position + "\t" +
                native_codon + "\t" +
                str(tRNAdict[native_codon]) + "\t" +
                mutant_codon + "\t" +
                str(tRNAdict[mutant_codon]) + "\t" +
                str(foldchange) + "\t" +
                str(param1score) + "\n"
                )
        print(str(comparison1) + "-fold change in normalized tRNA abundance exceeds threshold of " + str(param1_tRNAscore_delta) + ". Score assessed as " + str(param1score) + ".");
	sys.exit();

if ( comparison2 >= param1_tRNAscore_delta ):
        param1score += param1score_value;
	output.write(   position + "\t" +
                native_codon + "\t" +
                str(tRNAdict[native_codon]) + "\t" +
                mutant_codon + "\t" +
                str(tRNAdict[mutant_codon]) + "\t" +
                str(foldchange) + "\t" +
                str(param1score) + "\n"
                )
        print(str(comparison2) + "-fold change in normalized tRNA abundance exceeds threshold of " + str(param1_tRNAscore_delta) + ". Score assessed as " + str(param1score) + ".");
	sys.exit();

print("Normalized tRNA abundance fold change of " + str(foldchange) + " does not exceed threshold of " + str(param1_tRNAscore_delta) + ". Score remains at " + str(param1score) + ".");
output.write(	position + "\t" + 
		native_codon + "\t" +
		str(tRNAdict[native_codon]) + "\t" +
		mutant_codon + "\t" +
		str(tRNAdict[mutant_codon]) + "\t" +
		str(foldchange) + "\t" +
		str(param1score) + "\n"
		)

#Note: values taken from http://gtrnadb.ucsc.edu/genomes/eukaryota/Hsapi19/Hsapi19-summary-codon.html
#Note: Homo sapiens (hg19 - NCBI Build 37.1, Feb 2009)
#Note: citation: Chan, P.P. & Lowe, T.M. (2009) GtRNAdb: A database of transfer RNA genes detected in genomic sequence. Nucl. Acids Res. 37(Database issue):D93-D97.

output.close()
