# Supplementary material for: Algorithmic assessment of missense mutation severity in the Von-Hippel Lindau protein
Source: PLoS One. 2020 Nov 5;15(11):e0234100. doi: 10.1371/journal.pone.0234100 (PMC7644048; doi:10.1371/journal.pone.0234100)
Supplement: S14 File — (SCR) [file pone.0234100.s019.scr]

#!/bin/bash
# Will run all of the mutants in VHL by iterating through the input. Requires an input file with the following information:
# XXX YYY 0 1 where XXX = native codon YYY = mutant codon 0 = codon mutation position 1 = amino acid mutation position 
# the information in the input file needs to be separated by a space or tab. 

while read input1 input2 input3 input4;
do
	echo "Text read from file: $input1 $input2 $input3"
	#echo $input1
	#echo $input2
	#echo $input3
	python v3_Translation_Rate_Scorer.py "$input1" "$input2" "$input3" "$input4" >> result.txt
done < "$1"
