# Supplementary material for: Algorithmic assessment of missense mutation severity in the Von-Hippel Lindau protein
Source: PLoS One. 2020 Nov 5;15(11):e0234100. doi: 10.1371/journal.pone.0234100 (PMC7644048; doi:10.1371/journal.pone.0234100)
Supplement: S15 File — (SCR) [file pone.0234100.s020.scr]

#!/bin/bash
while read -r line || [[ -n "$line" ]];
do
	#echo "Text read from file: $line"
	python param3_scorer_VHL_p30.py "$line" >> result.txt
done < "$1"
